# Supplementary material for: Post-booster longitudinal plasma proteomic changes following BNT162b2 COVID-19 vaccination in Qatar
Source: Front Immunol. 2026 Apr 24;17:1762522. doi: 10.3389/fimmu.2026.1762522 (PMC13152856; doi:10.3389/fimmu.2026.1762522)
Supplement: Supplementary file 8 [file Table1.xlsx]

## Sheet: Supplementary Table 1
Supplementary Table 1. Olink NPX raw values with protein values under assay LOD highlighted.
Olink NPX Manager 3.3.2.434
Panel	Olink Target 96 Cardiovascular II(v.5006)	Olink Target 96 Cardiovascular II(v.5006)	Olink Target 96 Cardiovascular II(v.5006)	Olink Target 96 Cardiovascular II(v.5006)	Olink Target 96 Cardiovascular II(v.5006)	Olink Target 96 Cardiovascular II(v.5006)	Olink Target 96 Cardiovascular II(v.5006)	Olink Target 96 Cardiovascular II(v.5006)	Olink Target 96 Cardiovascular II(v.5006)	Olink Target 96 Cardiovascular II(v.5006)	Olink Target 96 Cardiovascular II(v.5006)	Olink Target 96 Cardiovascular II(v.5006)	Olink Target 96 Cardiovascular II(v.5006)	Olink Target 96 Cardiovascular II(v.5006)	Olink Target 96 Cardiovascular II(v.5006)	Olink Target 96 Cardiovascular II(v.5006)	Olink Target 96 Cardiovascular II(v.5006)	Olink Target 96 Cardiovascular II(v.5006)	Olink Target 96 Cardiovascular II(v.5006)	Olink Target 96 Cardiovascular II(v.5006)	Olink Target 96 Cardiovascular II(v.5006)	Olink Target 96 Cardiovascular II(v.5006)	Olink Target 96 Cardiovascular II(v.5006)	Olink Target 96 Cardiovascular II(v.5006)	Olink Target 96 Cardiovascular II(v.5006)	Olink Target 96 Cardiovascular II(v.5006)	Olink Target 96 Cardiovascular II(v.5006)	Olink Target 96 Cardiovascular II(v.5006)	Olink Target 96 Cardiovascular II(v.5006)	Olink Target 96 Cardiovascular II(v.5006)	Olink Target 96 Cardiovascular II(v.5006)	Olink Target 96 Cardiovascular II(v.5006)	Olink Target 96 Cardiovascular II(v.5006)	Olink Target 96 Cardiovascular II(v.5006)	Olink Target 96 Cardiovascular II(v.5006)	Olink Target 96 Cardiovascular II(v.5006)	Olink Target 96 Cardiovascular II(v.5006)	Olink Target 96 Cardiovascular II(v.5006)	Olink Target 96 Cardiovascular II(v.5006)	Olink Target 96 Cardiovascular II(v.5006)	Olink Target 96 Cardiovascular II(v.5006)	Olink Target 96 Cardiovascular II(v.5006)	Olink Target 96 Cardiovascular II(v.5006)	Olink Target 96 Cardiovascular II(v.5006)	Olink Target 96 Cardiovascular II(v.5006)	Olink Target 96 Cardiovascular II(v.5006)	Olink Target 96 Cardiovascular II(v.5006)	Olink Target 96 Cardiovascular II(v.5006)	Olink Target 96 Cardiovascular II(v.5006)
Assay	BMP-6	ANGPT1	ADM	Inc Ctrl 1	CD40-L	SLAMF7	PGF	ADAM-TS13	BOC	IL-4RA	SRC	IL-1ra	IL6	TNFRSF10A	STK4	IDUA	TNFRSF11A	PAR-1	Ext Ctrl	TRAIL-R2	PRSS27	TIE2	TF	IL1RL2	PDGF subunit B	IL-27	IL-17D	CXCL1	LOX-1	Gal-9	GIF	SCF	IL18	FGF-21	PIgR	RAGE	SOD2	CTRC	FGF-23	SPON2	GH	FS	GLO1	CD84	PAPPA	Inc Ctrl 2	Det Ctrl	SERPINA12	REN
Uniprot ID	P22004	Q15389	P35318	-	P29965	Q9NQ25	P49763	Q76LX8	Q9BWV1	P24394	P12931	P18510	P05231	O00220	Q13043	P35475	Q9Y6Q6	P25116	-	O14763	Q9BQR3	Q02763	P13726	Q9HB29	P01127	Q8NEV9,Q14213	Q8TAD2	P09341	P78380	O00182	P27352	P21583	Q14116	Q9NSA1	P01833	Q15109	P04179	Q99895	Q9GZV9	Q9BUD6	P01241	P19883	Q04760	Q9UIB8	Q13219	-	-	Q8IW75	P00797
OlinkID	OID00379	OID00380	OID00381		OID00382	OID00383	OID00384	OID00385	OID00386	OID00387	OID00388	OID00389	OID00390	OID00391	OID00392	OID00393	OID00394	OID00395		OID00396	OID00397	OID00398	OID00399	OID00400	OID00401	OID00402	OID00403	OID00404	OID00405	OID00406	OID00407	OID00408	OID00409	OID00410	OID00411	OID00412	OID00413	OID00414	OID00415	OID00416	OID00417	OID00418	OID00419	OID00420	OID00421			OID00422	OID00423
QnCov-011-3P	3.79609	7.17294	8.20135	-0.32738	2.91942	3.25568	6.85687	4.94198	3.94305	2.30629	5.44755	4.54811	2.23664	2.76443	2.7345	5.10093	5.32002	8.27902	0	5.29791	9.1615	7.47781	5.71361	4.01763	7.67993	5.54981	2.57825	7.13671	6.72028	7.27888	7.47343	9.1831	8.92879	6.23129	5.24681	12.9465	10.1263	11.5112	2.50708	8.76698	5.75715	10.6696	5.86634	4.61546	2.39234	-0.2577	-0.05374	3.55405	6.08729
QnCov-002-1P	3.80367	8.42396	8.11262	-0.23682	3.41077	2.74125	6.76389	4.93938	4.07132	1.79949	6.22911	4.28582	1.78026	2.537	3.66043	4.1339	5.37449	8.09589	0	4.93939	8.86706	7.00009	5.0768	3.98285	8.97391	5.45349	2.23305	8.15242	6.61883	7.40528	6.93572	9.16224	7.90848	7.75167	5.21735	13.2183	10.0656	10.9479	2.17639	8.65	6.01399	11.2654	5.76518	4.94106	1.26119	-0.23219	0.0159	3.71788	6.81906
QnCov-022-1P	3.84068	8.03238	8.37814	-0.0732	5.09506	2.91821	6.3696	4.84856	3.25935	1.82719	7.85657	4.32544	2.80299	2.92261	5.72135	5.05211	5.02707	8.65553	0	4.96053	7.87299	7.42873	5.6553	2.62215	8.71397	5.59614	2.33394	10.4414	6.52253	7.42959	6.4571	9.15061	7.827	6.55314	5.23689	12.2062	9.79194	10.6429	2.02648	8.71133	8.6724	11.3214	6.10598	5.28647	2.17825	-0.18737	0.01106	2.83991	6.24621
QnCov-023-1P	4.59656	8.73749	8.68375	-0.16625	4.635	3.44082	6.98514	5.03097	3.8199	2.01232	7.62019	4.1368	2.92902	2.81757	4.92532	4.72649	5.18363	8.66008	0	5.26508	7.79342	7.23574	6.02883	3.57948	9.14579	4.82041	2.5784	10.3198	6.14395	7.91085	6.30418	9.09275	8.47067	6.62408	5.28765	12.3835	10.1686	11.7737	2.10454	8.74586	3.83128	10.7562	6.14432	5.19923	2.84934	-0.29115	0.06009	2.83142	5.49628
QnCov-003-3P	3.67823	7.63135	7.80242	-0.08939	3.24345	3.22324	6.56594	4.98953	3.56924	1.45506	7.0521	3.11633	1.15123	2.36134	4.4839	3.44722	4.27605	7.86096	0	4.55395	8.47716	7.2201	5.26026	3.03381	8.28584	4.99609	2.05853	8.59725	5.06395	7.34953	5.34837	9.25706	7.87643	8.41053	5.08858	13.1791	10.102	11.0174	1.94895	8.69261	6.59261	9.84254	5.09652	4.83712	1.8959	-0.24678	0.02493	2.75143	5.64525
QnCov-042-2P	4.23896	8.2165	8.16167	-0.12282	5.17117	2.92478	6.25705	5.05009	3.43971	1.75545	7.82676	5.85868	2.02197	2.65496	5.20696	5.27209	4.75029	8.84613	0	4.96709	8.18734	7.32366	5.40855	3.41145	8.89055	5.37084	1.97253	10.6566	7.00189	7.79926	6.82478	8.47055	8.46215	6.54592	5.16269	12.0662	10.198	11.2414	1.88532	8.42034	4.03608	10.7173	5.92302	5.65581	2.68843	-0.22685	0.06873	8.47078	6.45065
QnCov-037-1P	4.23883	6.83843	8.46401	-0.2415	2.26238	2.74504	6.83227	5.29004	3.71191	1.94542	5.26963	4.65409	3.32747	2.88258	3.0086	5.59657	5.12349	7.87355	0	4.97405	8.46928	7.02868	5.24053	4.05817	7.30155	5.20085	2.43167	8.40085	7.18324	7.64576	5.44674	9.13177	8.3066	7.11575	5.22532	12.5257	10.0935	10.7775	2.61306	8.92147	5.62227	10.7647	6.83956	4.83141	2.72973	-0.133	0.02294	8.51604	5.43592
QnCov-005-3P	4.18972	8.96191	7.93181	-0.09755	6.43395	2.77049	6.88658	5.08172	3.60738	1.71178	7.72598	4.13389	3.39072	2.44505	6.21985	4.83291	5.08948	9.36805	0	5.11548	8.54699	6.98901	5.13458	3.31437	9.75282	5.44663	2.47523	11.0701	7.49708	8.07768	6.61963	9.65086	7.8677	5.84977	5.20476	13.4815	10.3107	10.1059	2.553	8.87561	9.01808	11.1941	6.59787	5.5308	2.06047	-0.13416	0.1581	8.60807	5.9189
QnCov-004-3P	3.96242	8.44638	7.62261	-0.10042	6.01405	2.96165	6.40271	5.04474	3.66406	1.78304	7.57959	4.07923	1.1991	2.48438	6.1722	4.49708	4.75993	9.55094	0	4.67849	8.29225	6.90325	5.2704	3.35853	9.79443	4.97827	2.32396	11.2992	8.82142	7.43695	5.80428	9.38452	8.37826	5.13941	5.33851	12.9199	10.2557	10.9399	2.13612	8.36362	6.17096	9.93032	6.8684	6.12862	2.09502	-0.17314	0.1226	3.80996	6.26684
QnCov-026-1P	3.7118	6.34912	8.36799	-0.09379	2.17243	3.24589	6.7714	4.9385	4.08437	1.88226	4.66229	4.34406	1.56261	2.80985	1.79268	5.41976	5.15178	8.09164	0	5.21936	8.85763	7.38674	5.24193	3.95746	7.26659	5.02923	2.39142	7.96063	6.12761	8.04665	6.86132	9.11683	7.91759	7.31679	5.45397	13.6227	10.081	11.2354	2.45095	8.971	4.38114	11.1163	7.55703	4.91347	2.68231	-0.1429	0.12955	1.71495	5.79183
QnCov-030-1P	4.05009	9.20845	8.08584	-0.17049	4.35163	2.84732	6.80424	5.16028	4.11459	1.78415	7.34772	3.43146	1.39347	3.2552	4.55559	4.58154	4.98748	8.3885	0	5.13282	8.62819	7.26471	5.99584	3.45001	9.38886	5.52252	2.31111	10.0785	5.74439	7.41795	5.98563	9.68548	7.35835	10.3047	5.10124	13.3045	10.1486	10.6874	2.42227	8.89301	4.92429	9.95318	4.72394	4.77601	3.32013	-0.19352	0.06065	3.14958	6.26948
External Sample Controls	2.87285	7.58827	5.96402	-0.08487	3.4091	2.17085	5.16638	4.4109	2.19007	1.24557	4.75632	5.61936	1.69444	1.93562	4.61884	4.13133	3.25822	6.34	0	3.86893	6.9237	5.74728	3.95783	2.2979	8.11397	3.65764	1.68238	6.95288	7.21185	7.23644	5.04528	7.53707	9.74383	4.46344	4.97339	11.3714	9.6011	9.15396	1.77042	6.99215	8.12357	9.05749	5.41584	3.72589	1.88543	-0.11742	0.09998	6.27303	5.2167
QnCov-008-1P	4.17491	8.4565	8.38144	-0.14211	3.18384	2.82551	7.03275	4.97605	3.68657	2.0826	6.57355	6.15787	3.01734	2.48513	3.8502	4.52937	5.16959	8.18961	0	4.94116	8.47838	7.47502	5.53244	3.7952	8.6158	4.93341	2.62642	9.5756	6.5164	8.01964	6.26126	8.80705	8.90638	7.68634	5.19561	12.3386	10.1008	11.0984	2.56185	8.74064	3.49741	10.9678	6.27234	4.96504	2.37049	-0.13761	0.02814	3.99953	6.54588
QnCov-010-1P	3.55102	7.11148	8.12129	-0.17203	2.99546	2.70254	6.50416	5.0477	3.15502	1.82158	6.20824	4.59043	2.93093	2.752	3.4357	3.98667	4.9296	7.88911	0	4.90568	7.70936	7.10178	5.39616	3.51321	7.79191	5.58436	1.94782	9.45621	6.63798	7.87045	5.02688	9.23725	8.15873	6.72702	5.1708	13.0491	10.1242	11.4142	2.44298	8.44862	3.812	10.3756	6.07488	4.99377	2.30203	-0.08656	0.07044	2.60341	6.29291
QnCov-032-2P	4.18113	8.16119	7.7166	-0.18221	3.07055	3.35233	6.44955	4.90476	3.53985	1.64792	6.78609	4.14024	1.74126	2.56216	3.95635	4.87114	4.97456	7.92654	0	4.81043	8.46998	7.20565	5.42458	3.89382	8.80531	5.29392	2.27718	8.47498	6.64694	7.39656	6.96471	9.1615	8.27287	7.65689	5.22809	12.1965	10.1424	10.902	1.96583	8.51819	5.12097	11.3792	5.98037	4.98193	2.40006	-0.08855	0.0491	1.5263	6.55986
QnCov-032-3P	7.67586	10.616	6.68826	-0.07419	9.61106	3.22238	6.75735	5.04259	3.36255	1.94127	5.382	7.88592	2.12826	3.89679	5.35314	7.05562	5.84329	9.70468	0	6.24468	10.2274	7.30143	5.14491	3.77659	9.84509	4.4845	2.31397	13.9496	10.8508	9.70456	6.62452	8.84674	10.4077	6.54809	5.19287	12.5173	9.51578	10.956	2.10222	8.25715	4.19109	10.0185	8.73722	7.2729	2.85564	0.02165	0.246	1.214	6.00368
QnCov-034-2P	4.20967	8.54225	8.64247	-0.13383	3.53469	3.48494	6.97562	4.88887	3.56959	1.64405	6.33099	4.49601	2.12861	2.91834	4.12531	4.46079	4.76159	8.01904	0	5.14143	8.92165	6.93786	5.30051	3.15815	9.0008	5.05625	2.80647	7.95577	7.0879	6.82417	6.64408	8.99782	8.15008	6.1057	5.34244	12.9732	10.1586	10.6782	2.11389	8.70007	4.66481	11.113	5.67633	4.27905	2.09914	-0.14615	0.09682	2.20229	5.85295
QnCov-039-3P	3.89282	7.8471	8.19679	-0.15009	5.1004	2.39518	6.612	5.12099	3.6092	1.8695	7.09508	4.40431	2.38523	2.86164	5.20337	5.1679	4.7694	8.64478	0	5.01396	8.38419	6.89996	5.76394	4.47981	8.23754	5.20567	2.51482	10.29	6.22933	7.75785	6.59183	9.28073	7.64354	6.77209	5.33273	12.3824	10.1912	10.5804	2.14207	8.64743	5.05198	10.5572	5.50863	4.69674	1.9104	-0.14863	0.07427	3.17745	6.33038
QnCov-032-1P	4.1506	7.95981	7.60805	-0.13371	2.7517	3.63952	6.46332	4.99227	3.30253	1.7871	6.14103	4.03385	1.78906	2.83525	3.30941	5.54813	4.84057	7.74288	0	4.83901	8.21692	7.24921	5.40604	3.95109	8.59089	5.57296	2.41202	8.74483	6.48282	7.29235	6.24092	9.17983	8.75039	9.24953	5.22592	12.0321	10.1226	10.9813	1.94385	8.53161	4.41159	10.5092	6.99622	5.11303	2.72923	-0.0375	0.00319	1.44697	6.37449
QnCov-003-2P	4.12042	9.18819	8.08337	-0.22557	2.93549	3.21388	7.19287	5.07356	3.96097	1.75851	5.64764	3.68642	1.43283	2.5952	3.1516	4.84469	4.94849	7.92604	0	4.81333	8.77472	7.41365	5.47676	3.12913	9.68824	5.21359	2.29104	9.25986	6.4712	7.8094	5.73155	9.53711	8.18394	7.09108	5.18424	13.3251	10.1663	11.0301	2.09984	8.93913	5.61669	10.6148	6.98882	4.82504	2.05948	-0.20182	0.0431	2.88137	6.00964
QnCov-024-2P	3.79143	8.72086	7.5573	-0.22671	3.0856	2.544	6.45107	4.90612	3.58423	1.58965	6.24421	4.55682	1.63652	2.49065	4.11301	4.65511	4.68851	7.94511	0	4.84494	8.80148	7.27484	5.24631	3.54825	9.02067	4.3218	2.15764	7.73232	5.8741	7.54741	6.23639	8.97844	7.58678	4.66994	5.08061	13.1954	10.1305	11.6415	1.88269	8.90255	6.22046	9.62918	5.588	4.76639	2.37101	-0.15235	0.02153	3.17436	6.31246
QnCov-028-2P	4.14172	5.96764	8.59736	-0.14229	3.49032	3.17901	6.84144	5.16766	3.4152	1.58513	6.84003	4.97135	2.48828	2.58078	4.33819	4.9947	4.92347	8.25983	0	5.14731	8.40876	6.70925	5.10609	3.53425	6.35222	5.23201	2.2621	8.30357	5.70113	8.03719	6.92457	8.98459	7.90213	6.44076	5.39686	12.8133	10.0968	9.94072	2.24542	8.72976	4.27024	12.0633	4.4484	4.3047	2.11598	-0.10955	0.09287	4.39748	5.20759
QnCov-035-2P	5.04096	9.66174	8.64026	-0.19441	7.91061	3.98426	7.91163	4.89997	3.63774	2.20489	6.93867	7.33765	3.521	3.83208	6.13151	5.46269	6.15878	9.23443	0	5.79421	9.13231	6.64979	5.75784	4.24969	10.3591	6.39885	3.18725	11.4129	8.00996	8.6517	7.80511	9.28253	8.5136	8.06589	5.41008	12.706	9.86387	11.1167	3.17134	8.9869	6.00867	9.89488	6.77503	5.89143	2.58891	-0.08908	0.09964	8.34756	7.64913
External Sample Controls-2	2.78839	7.42672	5.64725	-0.1578	3.28684	2.11951	5.06057	4.3215	2.11109	0.99054	4.60937	5.49731	1.37942	1.78125	4.45553	4.10999	3.20996	6.25447	0	3.75993	6.85584	5.54384	3.8306	2.30687	7.94629	3.6885	1.42563	6.80802	7.07062	7.12473	4.95038	7.44377	9.57823	4.45189	4.84611	11.2918	9.56859	8.98522	1.48702	6.84469	7.98799	8.93759	5.33009	3.64694	1.73063	-0.11333	0.09796	6.19359	5.19046
QnCov-004-2P	4.21519	6.74061	8.06976	-0.21325	2.36669	3.31538	6.56686	5.04488	3.81106	1.69678	5.24169	3.42602	1.70164	2.6694	2.81804	3.79276	4.81038	7.9367	0	4.94191	8.26972	7.06446	5.56796	3.55924	6.9105	5.37176	2.40715	8.02141	5.95483	7.2953	5.87757	9.54709	8.12183	4.54627	5.35257	12.9129	10.1493	11.4489	2.30379	8.39037	9.09823	10.2668	5.89221	4.71389	2.52022	-0.14634	0.03252	4.61799	6.60661
QnCov-018-2P	4.47432	7.85423	8.4223	-0.26238	4.61174	3.86016	6.79437	5.05961	3.77811	1.95827	7.31511	4.35325	2.52233	2.88129	4.76325	4.55478	5.10175	8.54884	0	5.33545	8.45227	7.05737	5.3864	3.72444	8.9621	5.78341	2.76042	9.33148	6.45781	8.2947	7.2054	9.16809	8.6655	6.41549	5.19725	12.3378	10.1662	12.2105	2.01254	8.84954	4.28059	10.9778	6.06113	5.10563	4.54782	-0.13956	0.0097	4.64599	5.56726
QnCov-037-3P	4.02541	7.02944	8.46005	-0.18031	3.2117	2.92426	6.93557	5.22576	3.78597	2.1768	6.89718	4.44391	2.67012	2.84126	4.64939	5.42078	4.98756	8.15268	0	5.09326	8.57126	6.94271	5.41297	3.92888	7.5189	5.0005	2.23836	7.98046	6.60354	7.85609	5.94887	8.86206	8.49205	7.91618	5.34252	12.7279	10.1322	10.2034	2.66738	9.08252	3.57627	10.2886	6.5469	4.73473	2.42342	-0.09931	0.11182	8.60901	6.12098
QnCov-040-2P	3.90181	7.34653	8.28795	-0.20717	4.37215	3.74527	6.5858	5.05724	3.57956	1.7602	7.55174	4.23266	2.36252	2.76815	4.29354	4.80688	4.46877	8.33157	0	4.9663	8.71483	7.33954	5.095	4.21047	8.09111	5.41588	2.29765	10.0176	6.567	7.61091	8.3233	8.98751	7.69651	5.05721	5.39289	13.5911	10.1207	10.4946	1.95167	8.51987	6.63932	11.4344	5.25693	5.1258	2.4271	-0.09586	0.03326	1.3816	5.88246
QnCov-027-1P	4.11288	9.1302	7.96071	-0.14424	6.02946	2.96482	6.5025	4.94569	3.50331	1.91888	7.70997	4.37052	2.4885	2.7583	6.1738	5.2001	4.6186	9.37519	0	4.75894	8.20249	6.92051	5.18256	3.34241	9.74488	4.74877	2.34086	11.1869	6.43336	7.48747	6.11787	9.30109	8.39357	5.83358	5.37996	12.7661	10.2825	10.7558	2.66548	8.72828	3.95848	10.6124	6.65078	5.56045	1.90633	-0.12785	0.10916	1.24863	6.53239
QnCov-009-3P	3.63726	7.40117	7.65167	-0.11761	4.43918	2.47122	6.00555	4.9188	3.48883	1.41917	7.52524	4.25239	3.46915	2.34826	5.06328	5.0407	4.34813	8.42382	0	4.69176	7.12305	6.35982	5.05127	3.25591	7.81577	5.29611	2.07563	10.2165	4.70163	7.91393	5.04842	8.60339	7.86755	4.61439	5.14074	12.2093	10.2107	9.48521	1.69058	8.11601	8.74934	9.78117	5.544	4.7383	2.35008	-0.09514	0.06623	8.6005	6.74162
QnCov-002-3P	3.9133	7.78744	7.78658	-0.15409	4.03932	2.95141	6.51658	4.9953	3.67079	1.58493	7.1582	4.91129	1.67758	2.47222	4.33172	5.11913	5.23802	8.13287	0	4.97078	8.67114	6.99175	5.08	4.05934	8.45856	5.36789	2.52726	9.44361	6.84936	7.34606	7.09871	9.07398	8.25871	8.18461	5.2501	13.0112	10.0418	10.9332	2.01282	8.5213	7.30304	10.2661	5.92229	5.24645	1.57264	-0.07915	0.06368	3.61983	6.62125
QnCov-034-3P	4.70746	9.83292	8.37173	-0.23935	7.63265	3.31131	6.84058	4.90104	3.60139	1.67579	7.08692	4.86393	2.00945	3.09984	5.97398	5.05187	5.10922	9.78874	0	5.41802	9.41153	7.18494	5.3528	3.44285	10.5075	4.91503	3.07776	12.5354	8.24507	7.03006	6.81316	8.85617	8.7727	7.50902	5.40539	13.0537	10.2376	10.7897	2.3268	8.61936	5.20655	10.6873	7.20878	6.39618	2.27014	-0.06697	0.08103	2.03319	5.85527
QnCov-040-3P	3.94807	8.02087	8.43001	-0.19422	4.82772	3.66713	6.51225	5.06578	3.19795	1.6151	7.73921	4.44647	2.13241	2.83433	4.53333	4.90593	4.34038	8.28662	0	4.96717	8.54222	7.39075	5.14027	4.28973	8.65057	5.60784	2.38419	9.58978	6.74805	7.55093	7.9418	9.04748	7.65963	6.17736	5.40111	13.295	10.1621	10.0568	2.02033	8.72917	6.20814	11.1166	5.67544	5.10429	2.72822	-0.03374	0.1171	1.94643	6.25941
QnCov-031-1P	4.07741	7.88303	8.188	-0.2248	4.17697	3.15165	7.05784	4.99607	3.80328	1.89181	7.41612	4.20843	2.32412	3.20624	4.83184	5.83881	4.87476	8.46666	0	5.47867	8.78675	7.15685	5.66451	4.27464	8.5924	5.08118	2.65782	9.32975	6.53255	7.76292	8.16085	9.58667	8.78472	7.34178	5.36153	12.8792	10.1503	9.5177	2.85244	8.85129	4.9426	10.1892	7.1684	4.62016	2.42105	-0.21062	0.07815	3.127	6.30288
QnCov-012-2P	4.17827	6.83363	7.87947	-0.24165	2.7151	3.46306	6.93046	4.87613	3.56173	1.40157	5.47292	4.68066	2.10562	3.31007	2.54919	4.25199	4.62291	7.42564	0	5.08034	8.33157	6.8971	5.35617	3.75535	7.13166	4.79536	2.35555	7.02796	7.21873	7.59235	5.42654	8.87255	8.10182	6.45241	5.09283	12.304	10.1435	10.4852	2.30091	8.50011	3.12656	10.7959	6.59463	4.47667	2.78734	-0.09703	0.15994	3.75467	6.1343
Negative Controls	0.86147	-0.71972	1.88229	0.02254	0.17431	2.33942	0.15137	0.67872	0.76418	1.25762	-0.17125	-1.10313	1.43858	1.49989	1.314	0.17466	0.1947	0.70148	0	0.96685	0.80254	0.93663	1.00279	1.23798	0.36443	0.67782	1.87722	2.25756	1.26728	1.19842	1.00717	1.60124	1.7706	1.48338	0.0992	1.2597	1.12592	1.32999	1.68739	1.56486	1.48556	0.67488	0.37588	1.90278	1.49752	-0.01383	0.06794	-0.58017	0.88276
QnCov-007-2P	4.15965	6.89217	8.28725	-0.17992	2.80644	2.59829	7.43818	5.06512	4.12937	2.25656	6.31849	3.98313	1.98729	2.79817	3.35158	4.81995	5.32586	8.13658	0	5.40883	8.44936	7.13101	5.2691	4.31226	7.40111	4.24356	2.57153	8.83798	6.38249	8.08693	5.70537	9.01941	8.47555	8.55025	5.35417	12.8478	10.1462	10.293	2.03671	9.00049	4.8212	11.1437	6.70805	4.76255	3.12786	-0.126	-0.00359	3.09006	6.1449
QnCov-028-1P	4.51011	8.01955	8.85703	-0.16451	3.32652	3.57828	6.99488	5.14232	3.65473	1.74266	6.33793	4.59232	2.63989	2.98747	3.83268	5.24316	5.1561	8.26175	0	5.56679	8.74431	7.04314	5.43425	3.95389	7.93181	5.56279	2.46287	9.28272	6.46065	7.99771	7.17696	9.26687	8.08461	8.83141	5.46016	13.031	10.1342	10.2294	2.57352	8.95219	4.36813	10.9134	5.839	4.44466	2.50778	-0.07747	0.05802	4.51381	5.54799
QnCov-025-1P	4.40877	10.0009	8.13944	-0.16278	3.22548	3.58784	6.37861	5.1019	3.46923	1.60173	5.57215	3.76793	2.03348	2.75763	3.19343	4.11623	4.48209	7.98449	0	4.82731	9.35874	6.77589	4.96007	4.20518	10.0341	5.4623	2.34052	9.55592	5.91116	7.2563	5.67631	8.79871	7.49217	5.69993	5.29748	12.9665	10.124	11.2712	3.43711	8.78321	8.75007	10.9149	5.87595	4.6702	2.55217	-0.07447	0.09258	2.93033	5.52009
QnCov-004-1P	4.1854	7.38173	7.96104	-0.19402	3.96262	3.26913	6.75697	5.13028	3.82648	1.86671	7.1941	4.1366	2.11997	2.79528	4.67836	4.47814	4.94368	8.59327	0	5.0156	8.42379	7.18355	5.44095	3.74296	7.98217	5.56217	2.59035	9.30206	6.87489	7.45646	5.64967	9.61088	8.35329	6.08655	5.40217	13.0895	10.2096	11.2646	2.24635	8.62452	5.0831	10.3056	6.14521	5.11273	2.2662	-0.10751	0.07102	3.11959	6.50624
QnCov-011-2P	3.8251	6.49599	7.9258	-0.21501	2.31724	3.40651	6.69957	4.91684	3.70189	2.1013	5.32806	4.23608	2.27962	2.58071	2.68161	5.41492	5.10562	8.01867	0	5.42121	8.60353	7.31891	5.35964	4.13128	6.88444	5.75367	2.28111	7.25056	6.31984	7.22462	6.8983	8.93456	8.22681	7.94924	5.24187	13.2351	10.0274	11.2301	2.2816	8.88626	6.08906	10.6603	5.87207	4.49118	2.25173	-0.10344	0.07707	3.64302	6.04572
QnCov-036-1P	4.52345	8.31259	7.30588	-0.23069	4.56846	2.73625	6.47032	5.01381	3.85187	1.41372	7.51606	4.33346	1.84169	2.56549	4.84067	5.54234	4.7807	8.76346	0	4.76843	8.5813	7.38618	5.48271	3.96184	8.87883	5.50936	2.23121	9.90723	6.78266	7.176	5.75445	9.28439	8.49849	6.1975	5.33675	12.6838	10.1535	11.3136	2.35591	8.54063	4.76932	10.2255	6.55419	5.21257	2.98867	-0.11259	0.02731	2.58127	6.50696
QnCov-012-3P	4.68809	8.4943	8.21181	-0.18161	4.17158	3.50707	7.07084	4.96487	3.78541	1.58882	6.87416	5.07386	2.43274	3.37607	3.35622	4.03726	5.02186	8.21079	0	5.31775	8.48038	7.01065	5.4067	3.95293	8.82318	4.98265	2.46121	8.43838	6.68584	7.73792	5.55409	8.7741	8.1852	7.22317	5.18917	12.3303	10.2129	10.6075	2.41623	8.67926	3.41066	10.9119	6.20336	4.82472	2.90904	-0.13552	-0.00996	3.94361	6.19546
QnCov-002-2P	3.98384	7.04611	7.94897	-0.09846	2.70493	2.8948	6.64102	5.05378	3.88088	1.69289	5.3621	4.5686	1.90895	2.45465	2.87501	5.02853	5.33334	7.7909	0	5.18413	8.87188	7.02086	5.16397	3.8197	7.40093	5.39506	2.35939	8.29884	6.66444	7.40687	7.55949	9.14059	7.98516	8.89111	5.28889	13.1173	10.0551	10.9657	1.77395	8.68051	6.97409	10.4384	5.47495	4.82707	1.94482	-0.14356	0.06678	3.55275	6.79148
QnCov-006-3P	4.35589	7.02178	8.21151	-0.12306	3.07631	2.82892	6.74542	5.06245	3.95655	1.76914	6.99498	4.46587	1.66608	2.7433	4.59425	5.37189	4.94019	7.90952	0	5.01183	8.21285	7.19114	5.30453	3.60356	7.59228	4.92286	2.52322	8.62828	5.9411	7.87318	6.27718	9.05304	7.90517	6.23095	5.39544	12.1503	10.1544	10.3757	2.02068	8.69213	5.18635	11.6145	4.8153	4.68025	2.65386	-0.10482	0.05781	3.0333	6.00781
QnCov-006-2P	4.12843	6.34725	8.2126	-0.1577	2.71764	2.98565	6.75457	5.10115	3.86858	1.48742	6.64845	4.26299	1.81141	2.63096	4.34659	5.56266	4.9806	7.61302	0	5.12282	8.20503	7.29832	5.38298	3.75947	6.75853	4.93094	2.3389	8.00699	6.6112	7.64679	6.58198	9.08085	7.95685	6.22439	5.38289	12.3491	10.1351	10.2683	1.89976	8.54821	4.73043	11.9649	5.53032	4.39025	2.35967	-0.06249	0.13523	3.39004	6.23432
QnCov-015-2P	4.51433	8.60146	8.16311	-0.18145	3.48925	3.6837	6.63645	5.0854	3.53828	1.87343	7.0546	4.78026	2.73637	2.85276	4.38756	5.64689	5.04161	8.23554	0	5.25647	9.32327	7.0472	5.19791	3.77156	9.0165	5.53561	2.29276	8.44428	6.85799	7.90643	5.70879	9.0276	8.54646	7.53244	5.38236	13.2019	10.215	10.8032	2.07186	8.6078	3.81298	11.1426	6.32272	4.77888	2.34011	-0.16952	0.11158	3.68271	5.24719
Negative Controls-2	1.43184	0.04234	1.43041	0.07037	0.96889	1.99889	0.03012	0.48651	0.27036	1.14558	-0.07853	-0.99824	1.85198	1.54716	1.25293	-0.45978	0.09393	0.45598	0	1.11169	0.55438	1.14693	0.71751	0.91556	0.21641	0.09044	2.00869	1.60805	0.85598	1.15197	1.39079	1.12172	0.87438	1.41551	0.25117	0.44405	0.97506	2.12011	1.80736	0.97817	1.27782	0.55338	0.34771	2.20921	1.32364	-0.04755	0.06357	-0.72925	0.91411
QnCov-012-1P	4.714	8.40326	8.10391	-0.23207	4.08118	3.61652	7.04248	5.03126	3.59332	1.74335	7.4322	4.75375	2.54478	3.29122	3.96011	3.83813	4.90692	8.30846	0	5.17429	8.50038	7.13755	5.49876	4.05093	8.77378	5.05943	2.36293	9.35885	6.54953	7.73993	5.27484	8.86091	8.38111	6.35188	5.1325	12.2203	10.2228	10.7039	2.51239	8.65473	3.11267	11.1896	5.90994	4.85896	2.87181	-0.16875	-0.00063	3.51073	6.11115
QnCov-019-1P	3.90994	6.71737	8.00739	-0.03886	2.23573	2.53783	6.11205	4.93524	3.72775	1.73039	5.12255	4.61834	1.90763	2.11053	2.81929	4.12935	4.6773	7.41088	0	4.65336	8.32427	6.40174	4.7854	3.4401	6.58385	4.98356	2.19151	7.46822	5.56922	7.3931	6.40043	9.57424	7.30266	7.02478	5.33307	12.6125	10.1148	10.5323	1.99037	8.70662	10.2069	10.1029	4.93154	4.12781	2.90384	-0.1313	-0.05134	3.71837	6.50104
QnCov-039-1P	4.13545	8.91788	8.8104	-0.15489	4.35938	2.55	6.67846	5.10933	3.33797	1.88853	5.85423	4.82345	2.40678	3.10612	4.13775	5.47489	5.0734	8.50431	0	5.21771	8.26083	7.11411	5.78895	4.55994	8.70961	5.42923	2.51212	11.0233	6.2137	7.90267	6.78196	9.42726	8.0089	6.50589	5.41243	12.7551	10.1701	10.7402	2.37535	9.00846	5.91793	10.7497	5.20416	4.75742	2.21692	-0.11213	0.02677	3.71728	5.71441
QnCov-042-1P	4.20315	6.92082	7.95515	-0.21719	3.65486	2.62255	6.30774	4.95412	3.50026	1.50086	7.34238	5.16598	1.84164	2.45594	4.61939	5.12559	4.87933	8.21527	0	4.92271	7.91177	7.29768	5.29454	3.3099	7.34976	5.55115	1.85534	8.72211	6.86226	7.55225	6.21853	8.53211	8.16053	6.3582	5.23823	11.8397	10.2182	11.4618	2.05022	8.45933	4.18673	10.6157	5.90142	4.87766	2.51351	-0.13502	0.09921	8.57497	6.56166
QnCov-039-2P	4.06761	8.10926	8.71991	-0.18298	3.80176	2.60996	6.65043	5.11	3.66918	1.50365	5.32977	4.46581	2.76585	2.97006	3.743	5.59789	4.82525	8.33928	0	5.22332	8.02512	7.19284	5.73692	4.7116	7.96255	5.40467	2.71918	10.627	6.02686	7.91209	6.52194	9.50812	7.81293	7.90233	5.36268	12.6023	10.1899	10.1632	2.2501	8.96636	6.23438	11.1685	4.25376	4.55163	1.82393	-0.15766	0.05138	2.76209	5.59908
QnCov-008-2P	4.50021	8.26268	8.54215	-0.20408	3.47378	3.08573	6.9874	4.88151	3.82849	2.36498	5.95449	6.33946	2.85853	2.96127	3.5469	4.99251	5.64553	8.28109	0	5.17805	8.6718	7.53404	5.57715	3.87763	8.48005	4.91892	2.45207	7.06633	7.2459	8.07682	6.21799	8.88735	8.98236	8.31791	5.30752	12.4902	10.156	11.4586	2.54828	8.83147	7.34844	11.3576	6.62142	5.24946	2.61986	-0.15505	0.09871	3.86774	6.6009
QnCov-007-1P	4.02956	6.1787	8.07948	-0.19296	2.23624	2.97978	7.318	5.109	4.33969	1.8894	5.40086	3.6513	1.8467	2.71979	2.65129	5.25013	4.98263	7.91344	0	5.22714	8.22099	7.11982	5.31985	4.19301	6.46408	4.18384	2.38247	7.77673	6.25988	7.99391	5.55196	9.31582	8.93325	9.73575	5.40963	12.9727	10.1236	10.5967	2.02619	8.88796	4.36939	10.6417	7.06955	4.64486	3.15648	-0.10816	0.04171	3.53293	5.90531
QnCov-009-1P	4.1932	6.54914	8.25484	-0.1415	2.73383	3.04334	6.68641	5.20939	4.12872	1.76196	5.77219	4.37665	2.40267	2.5753	3.46506	5.67118	4.5146	7.72977	0	4.89935	7.7039	6.90861	5.05975	3.8824	6.62929	5.31255	2.51912	8.34221	5.83619	7.53065	6.32341	9.29662	7.77766	4.90649	5.26639	13.3559	10.1995	9.28012	2.20677	8.72184	4.19799	10.8765	5.7473	3.97831	2.68344	-0.11068	0.13693	8.62765	6.74992
QnCov-043-1P	4.62987	6.68673	8.30166	-0.11569	3.25323	3.00641	7.21102	5.24395	3.69192	1.86769	6.63782	4.8269	2.35339	3.02493	3.25264	5.83355	5.21025	8.40007	0	5.35164	8.0803	7.27764	5.48495	4.63742	7.05588	5.34102	2.64643	8.938	6.31529	7.72711	6.43018	9.28153	8.28068	6.73923	5.43078	12.8925	10.2345	11.6387	1.979	9.00146	5.20959	11.3155	6.20365	4.86113	2.89761	-0.00687	0.14515	8.23	6.26694
QnCov-010-2P	3.5831	6.29936	8.07559	-0.0826	2.72377	2.85656	6.35954	5.02648	3.19865	2.02863	5.68713	4.34899	2.33669	2.71722	3.49151	4.38166	4.94458	7.70852	0	5.04936	7.78845	7.10246	5.24588	3.54947	6.88632	5.40165	2.20831	7.57512	6.8395	7.78194	4.88161	9.00412	8.07227	6.70865	5.27575	12.9994	10.1584	11.3684	1.96004	8.69355	4.36083	10.6348	6.49782	4.91848	2.36457	-0.05047	0.15471	3.19749	6.44679
QnCov-034-1P	4.42035	8.346	8.43013	-0.19943	6.21788	3.39763	6.89975	5.00528	3.41975	1.4656	7.76475	3.84291	2.25528	3.31273	5.95851	4.76385	4.68072	9.15669	0	5.26967	8.84542	7.11306	5.35932	3.33893	9.2156	5.27486	3.07436	11.407	6.14073	6.59626	6.44094	8.93834	8.09574	6.75545	5.35709	12.6847	10.2211	10.3543	2.39968	8.65679	5.14401	10.5417	6.3646	5.12659	1.98005	-0.06361	0.07874	2.52159	5.88508
Negative Controls-3	0.43109	0.31426	1.23974	0.07573	0.02069	1.53405	-0.57699	0.51617	0.35802	1.93946	0.11758	-1.25859	1.49674	0.91481	1.21915	-0.49585	-0.53033	0.81038	0	1.70931	1.58394	0.81041	0.17198	0.7526	0.2068	0.02207	1.47802	2.21711	0.18858	0.8701	1.59866	0.81676	0.85694	0.65598	0.16676	0.08555	0.5933	1.61133	2.36233	0.73377	1.14546	0.65798	-0.00228	3.02966	1.32536	-0.00037	0.06624	-0.84158	0.93846
QnCov-024-1P	3.86058	8.38442	7.67568	-0.32411	2.35219	2.56529	6.55939	4.93863	3.51021	1.53167	4.79249	4.15053	2.08874	2.67933	2.73585	4.37834	4.56916	7.79982	0	4.91098	8.88602	7.42922	5.34084	3.71788	8.69266	4.5745	2.17929	8.07644	5.78714	7.53845	6.28474	9.24633	7.6852	4.31308	5.06236	13.0486	10.0334	11.3911	2.04486	8.75762	5.40531	10.9431	5.55332	4.74853	2.28054	-0.18556	-0.05083	2.58756	6.47452
QnCov-015-3P	4.28965	8.88567	8.04897	-0.18464	4.51493	3.67444	6.75393	4.97325	3.49679	1.92492	7.67624	4.75328	2.50016	2.69327	5.16879	5.293	4.85856	8.45924	0	5.10624	9.21496	7.00252	5.14843	3.942	9.19028	5.51647	2.49171	8.94861	7.12442	7.77301	5.76471	8.90452	8.34468	6.80432	5.30893	13.0359	10.1909	10.7471	2.21132	8.40307	4.84566	10.6209	5.14519	4.93991	2.69311	-0.0854	0.03167	3.874	5.29118
QnCov-038-2P	4.37216	6.34482	9.12577	-0.19953	3.16019	2.96246	6.89155	5.03404	3.953	1.56359	6.3342	4.52669	3.56547	3.14972	3.79416	4.67394	5.96066	8.56603	0	5.97651	8.69271	7.43603	5.43673	4.26362	6.54318	5.55738	2.69255	8.34659	7.28872	7.89474	7.28691	9.35997	8.30875	7.33365	5.42481	13.6353	10.1541	10.3738	3.33256	8.89493	5.02375	11.0494	5.02782	5.16763	2.51456	-0.10981	-0.00014	3.25127	5.49455
QnCov-006-1P	3.94763	5.86603	7.82257	-0.17663	3.01376	2.70039	6.60885	5.08622	3.78972	1.48677	6.96664	3.74795	1.71285	2.57017	4.42947	5.12972	4.68497	7.84304	0	4.91363	7.96283	7.14581	5.22059	3.6214	6.57865	4.87032	2.35242	8.5712	5.92772	7.45751	5.98817	9.16071	7.68801	6.87851	5.2335	12.2787	10.126	10.2084	2.10226	8.53729	8.06935	10.3434	5.51444	4.75597	2.30551	-0.0682	0.05996	3.18238	5.94152
QnCov-023-2P	4.90956	9.8352	8.3707	-0.19108	6.67207	3.31481	6.85059	4.99438	3.77238	1.92341	7.75207	4.22833	2.94661	2.98242	6.106	5.11709	5.14886	9.13843	0	5.17171	7.89998	7.13599	5.82747	3.47503	10.1218	4.79643	2.55423	10.845	6.66051	7.84816	6.38751	9.04397	8.61197	7.6395	5.32916	12.1538	10.2886	11.4549	2.24224	8.76183	3.63036	10.2877	6.91339	5.60729	2.71018	-0.13145	0.06757	3.05101	5.45571
QnCov-005-2P	4.0142	8.25715	8.07422	-0.30255	4.29048	3.06348	7.07495	5.06004	3.88569	2.01345	7.50988	3.46019	2.46508	2.72532	5.10734	5.1149	5.21497	8.65185	0	5.4553	8.69263	7.14942	5.30162	3.75779	9.1484	5.46173	2.24422	9.80088	5.87131	8.28219	6.81253	9.51179	8.12877	6.78086	5.2354	13.6282	10.1729	10.4175	2.21927	8.95988	8.13875	10.2758	6.97392	5.18724	2.31263	-0.14319	0.0613	8.44556	6.59742
QnCov-019-2P	4.06062	8.49495	8.67798	-0.17908	2.29536	3.01235	6.51581	5.22433	4.34725	1.79027	4.41455	4.30737	2.4671	2.69016	1.87795	5.2555	5.03484	7.85841	0	5.11082	9.05456	6.90073	5.37687	4.01622	8.89472	5.44494	2.68536	9.94824	5.82887	7.49868	6.99767	9.94224	7.87966	7.08029	5.45795	13.3098	10.2279	11.5159	2.47963	8.9715	7.9885	10.2905	6.00935	4.70452	3.21897	-0.07079	0.04853	3.4015	5.66291
QnCov-018-3P	4.52853	7.96525	8.42585	-0.20056	4.45032	3.85335	6.75325	5.18848	3.67548	1.97118	7.36974	4.34955	2.62803	3.05746	4.93868	5.36524	5.16099	8.42267	0	5.37119	8.30432	7.13537	5.3364	3.6408	9.16038	5.60828	2.71348	8.93618	6.81559	8.69141	7.22873	9.00273	8.98799	6.38917	5.28222	12.6587	10.229	12.0135	1.72456	8.90202	4.43738	11.0411	6.54493	5.04165	5.00446	-0.10091	0.07771	4.23128	5.33889
QnCov-031-2P	3.78155	7.97553	7.95296	-0.07512	4.88191	3.02309	6.50409	4.9534	3.47243	1.99144	7.78915	4.00606	2.47219	3.08677	5.5093	5.3359	4.57605	8.47914	0	5.29735	8.55525	6.76002	5.28006	4.05495	8.5502	4.60778	2.52271	9.22385	5.91993	8.06305	7.34256	9.36377	8.29334	6.67438	5.48331	12.4341	10.2963	8.9077	2.71524	8.66124	4.84758	10.3764	5.93292	4.5191	2.48258	-0.1334	0.06455	2.49141	6.16949
QnCov-025-2P	4.407	10.2917	7.9199	-0.046	4.61386	3.81719	6.54941	5.2386	3.46498	1.71464	6.73897	4.68756	2.02942	3.0454	4.15667	4.52448	4.56465	8.34933	0	4.88679	9.40854	6.87469	4.85546	4.48906	10.3389	5.71128	2.54004	9.15617	6.20029	7.65841	5.3532	9.24092	7.86912	5.54633	5.39689	12.9138	10.1194	11.0056	2.90243	8.90578	7.65832	11.1084	6.35761	4.69377	2.4735	0.00648	0.13767	3.60644	6.24328
QnCov-003-1P	4.17272	9.6092	8.04327	-0.16623	4.4463	3.59634	6.85658	5.06191	3.7795	1.65342	5.39453	3.68591	1.71031	2.73679	3.18581	5.3075	4.78574	7.98701	0	4.84042	8.78921	7.44441	5.50539	3.35959	10.0061	5.37068	2.44091	8.82088	6.05836	7.52978	5.65559	9.41478	8.15427	8.41184	5.31371	13.3268	10.1097	11.0122	2.18413	8.78996	6.06893	10.3297	5.5698	4.90579	2.22886	0.00026	0.12769	2.54523	6.24962
Interplate Controls (IPC)	5.80723	6.11925	6.66025	0.04523	7.89493	9.1443	8.65234	8.68278	6.39553	6.56129	2.85957	1.99931	7.4801	10.5617	5.91827	5.88557	7.31011	6.92783	0	8.37449	6.72404	7.35873	9.05125	8.77293	5.48481	7.30036	7.09191	10.0667	8.90901	5.07974	8.90219	6.46035	6.58657	8.84507	5.88097	8.85098	4.91772	5.59706	7.65165	5.78749	5.57332	7.01114	5.57097	6.79477	8.63625	0.05709	0.08217	2.87591	7.00395
QnCov-017-1P	4.30449	7.68098	8.56814	-0.33334	3.52357	3.43522	6.8031	4.91747	3.58869	1.76593	6.71148	4.69162	2.42826	2.67115	3.57808	4.39864	5.30341	7.8465	0	5.1094	7.88528	7.17576	5.38374	4.04878	8.42503	5.00215	2.5612	8.55228	6.33414	7.36866	6.05964	9.32314	9.33334	6.14725	5.21792	12.6423	10.1133	11.4127	1.9899	8.30387	3.49894	11.5698	6.0308	4.71056	2.06803	-0.25797	0.03824	4.85687	6.90378
QnCov-026-2P	3.79547	8.16882	8.10277	-0.22295	3.50062	3.27648	6.66636	4.84617	4.02303	2.39062	6.73691	4.50517	2.45069	2.76996	3.29888	4.89597	5.19871	8.50822	0	5.27628	8.87859	7.41541	5.07282	4.04837	9.06946	4.94953	2.46112	8.52986	6.60478	7.94483	6.15093	9.02943	8.00181	6.84026	5.40471	13.5517	10.0957	11.1942	2.30093	8.84314	5.37108	11.1256	7.39568	5.13105	2.53776	-0.12095	0.04295	2.1584	5.64499
QnCov-040-1P	3.45704	6.60609	8.61901	-0.25801	2.69298	3.70382	6.49963	5.03926	3.06638	1.52585	5.16215	4.09785	2.75374	2.92534	1.92079	4.25595	4.28051	7.37859	0	5.04473	8.63585	7.44028	5.1765	4.31599	7.00898	5.61987	2.25226	8.70711	6.36759	7.48635	8.00758	8.8397	7.5787	6.33655	5.4	13.7176	10.0735	9.91771	2.00644	8.75867	5.57774	11.5891	5.56922	4.44954	2.60047	-0.17149	-0.0124	2.01492	6.14173
QnCov-019-3P	4.03453	9.01248	8.82477	-0.07096	3.23279	2.80974	6.33708	4.98194	4.07795	1.55662	4.60317	4.57661	2.21435	2.69136	2.08993	4.84211	5.10636	7.96629	0	4.99516	9.04498	6.74399	5.12473	3.71925	9.13751	5.2761	2.40725	7.88062	6.32038	7.57756	7.01543	9.74593	7.6337	7.17868	5.41628	13.2761	10.1583	11.4196	3.24111	8.94852	6.64618	10.5149	4.94881	4.8547	3.34485	-0.09242	0.0705	3.55903	5.46033
QnCov-026-3P	3.38484	5.91503	8.07935	-0.20145	2.57216	3.39044	6.55463	4.81607	3.88474	2.14311	5.85007	4.52467	2.09124	2.77835	3.09484	5.44129	4.9034	7.86215	0	4.93301	8.60931	7.18888	4.93355	3.94955	6.50562	5.03856	2.30179	7.54351	6.12775	7.73788	6.51207	8.82095	7.72439	7.26511	5.40053	13.2744	10.0157	11.1617	2.09126	8.66061	4.36894	10.8854	7.07939	4.69464	2.63648	-0.13542	-0.00065	1.70172	5.64605
QnCov-005-1P	3.96461	6.97339	7.9969	-0.24608	2.90927	2.90536	7.19386	5.04227	3.90883	1.87575	6.09849	3.84462	3.02057	2.57407	3.66835	4.66995	5.06045	8.25304	0	5.29367	8.69361	7.15734	5.29698	3.71916	7.36057	5.70457	2.45818	8.0376	5.79384	8.18211	6.84771	9.71531	7.7103	5.95415	5.29965	13.5417	10.1526	10.0114	2.59595	8.905	6.14329	10.1532	6.28265	5.08071	2.26472	-0.16537	0.07986	8.52183	6.24123
QnCov-015-1P	4.56643	8.78369	8.15958	-0.17689	6.1788	3.90449	6.56453	5.14955	3.53903	1.94407	7.70735	5.49171	2.74461	2.79846	6.074	5.71369	4.97834	9.33081	0	5.24663	9.34674	7.14357	5.25317	3.84709	9.60073	5.73084	2.52788	11.4079	6.51476	7.98039	6.07457	8.87025	9.00276	6.46118	5.31287	13.0999	10.2857	11.134	1.99222	8.69142	4.46036	11.5067	6.46577	5.56033	2.28984	-0.11854	0.03975	4.60596	4.97351
QnCov-018-1P	4.39703	6.29369	8.36698	-0.22637	3.01736	3.67854	6.8923	5.26583	3.85137	2.08326	5.75815	4.4447	2.60364	2.81819	3.25658	5.09057	5.03131	8.18427	0	5.38574	8.17718	7.15473	5.38678	3.72969	7.22667	5.92287	2.56429	8.9568	6.67459	8.29497	7.17639	9.29149	8.81633	6.40016	5.22491	12.4289	10.1267	11.8741	2.01933	8.95921	4.17367	11.0326	6.62211	4.9835	4.76412	-0.10812	0.05793	4.35126	5.61475
QnCov-037-2P	4.21839	8.20088	8.57313	-0.09721	3.80279	3.26757	6.80145	5.42025	3.48979	2.21305	7.30418	5.28762	2.92586	2.9593	4.88023	6.0281	5.07117	8.3635	0	4.89498	8.78281	7.07638	5.26774	3.97147	8.76074	5.67091	2.65431	9.20135	6.48461	8.15588	5.85584	9.15726	8.70977	8.13877	5.42808	12.7963	10.1969	10.4969	2.73855	9.09291	4.52959	11.2516	6.17522	4.92541	2.368	-0.0417	0.15542	8.58999	5.93925
QnCov-010-3P	4.4649	9.12787	8.31693	-0.08221	6.66816	3.12753	6.55085	5.11923	3.33248	1.95498	7.7004	5.19603	2.9096	2.90535	6.28004	5.02503	5.53624	9.30119	0	5.07423	8.1367	7.06149	5.28892	3.47873	10.0271	5.37853	2.50205	11.5648	7.55799	8.08164	4.97537	9.00676	8.42213	7.52788	5.27351	13.2091	10.3122	11.2811	2.18286	8.67735	5.24892	10.2891	7.27201	5.7181	2.34943	-0.13419	0.08126	3.23126	6.47568
QnCov-007-3P	4.43598	8.86862	8.04396	-0.2158	6.31941	2.62993	7.50836	5.12282	4.47355	1.88731	7.67737	3.95835	1.96473	2.52055	5.79929	5.34262	5.30353	9.09269	0	5.39478	8.68709	7.14247	5.25938	4.12275	9.96139	4.12225	2.39757	11.1586	6.78092	8.29507	5.45184	8.96064	8.92197	7.8475	5.34868	13.1466	10.192	10.5763	2.15155	8.86443	4.88579	10.4956	7.56519	5.71713	3.17051	-0.16863	0.05708	3.51745	5.88199
Interplate Controls (IPC)-2	6.04446	6.26761	6.87007	-0.03012	8.14715	9.35698	8.9036	8.87604	6.59434	6.74637	2.92994	1.85972	7.62524	10.726	6.06583	6.06244	7.52602	7.07884	0	8.55614	6.94724	7.58859	9.1985	8.98365	5.69132	7.53331	7.23285	10.2791	9.13075	5.21838	9.10262	6.63584	6.73258	8.9848	6.04559	9.0363	5.15861	5.7582	7.81406	5.98257	5.71732	7.1979	5.69564	6.95084	8.82608	-0.00576	-0.00696	3.05271	7.14236
QnCov-011-1P	3.71899	5.84082	8.029	-0.23662	2.91281	3.24689	6.8709	5.00832	4.28021	2.219	6.10004	4.29265	2.59681	2.7598	3.52073	5.27927	4.96483	8.17807	0	5.25115	8.68089	7.50229	5.57066	4.07894	6.07052	5.72844	2.37442	7.9276	6.17053	7.26923	7.09091	9.24455	8.55645	5.94953	5.36336	13.0159	10.1572	10.9953	2.46134	8.79845	4.00878	10.0702	6.49696	4.56447	2.18733	-0.18284	0.02273	2.87837	5.92081
QnCov-027-2P	3.7165	9.71146	8.36342	-0.26568	4.86455	3.12323	6.62482	4.95656	3.79557	1.97562	7.74356	4.30424	2.44639	2.56721	5.1415	4.77082	5.01168	8.96504	0	4.95925	8.55128	7.09877	5.22422	3.48679	9.8492	4.58929	2.51574	9.50545	6.37189	7.55139	6.64154	9.33937	8.28019	5.16717	5.33985	13.088	10.1875	10.6859	2.58579	8.72262	4.29332	11.7119	5.91588	5.46385	2.23918	-0.19094	0.01471	2.07251	6.3548
QnCov-027-3P	3.61975	6.74335	8.3316	-0.19643	1.92905	3.00912	6.49354	4.93216	3.67853	1.87449	4.02553	4.63978	2.62672	2.64195	1.81344	4.89771	4.62254	7.5365	0	4.71819	8.14218	6.99719	5.14708	3.48749	6.65557	4.57488	2.29081	7.74131	5.9971	7.48432	6.22816	9.31937	8.22501	5.06924	5.32584	12.9335	10.1923	10.6889	2.32289	8.81072	3.99678	11.0968	4.4137	4.5899	1.83779	-0.23683	0.01133	1.53902	6.33568
QnCov-023-3P	3.82608	8.4145	8.41269	-0.21704	4.30641	3.39832	6.80009	4.9764	3.74983	1.96007	7.20793	4.40494	2.70012	2.97107	4.56937	4.82609	5.09702	8.40905	0	5.0421	7.78148	7.25075	5.93443	3.54324	8.77824	4.76014	2.29579	8.67158	7.03599	7.8844	6.09834	9.09408	8.4593	5.3028	5.36913	12.2026	10.1477	11.6844	1.91928	8.74384	3.43657	10.356	5.89118	5.21163	2.82713	-0.25699	0.0342	2.53511	5.49121
QnCov-035-3P	4.0395	6.33831	8.36904	-0.21489	2.51024	3.53401	7.64238	4.88085	3.98314	2.22115	5.07454	5.17787	2.85537	3.87501	2.58008	4.28699	6.05149	8.67392	0	6.06402	8.9557	6.75294	5.83633	3.86061	7.4741	6.17896	3.03469	6.60467	6.57273	8.48707	7.86151	9.30595	7.80482	5.77289	5.47625	13.0742	10.0978	11.1497	2.82958	9.18072	10.4919	10.2511	4.61804	4.84326	2.44273	-0.24821	0.03464	8.0848	8.40749
QnCov-030-2P	3.61298	6.80293	8.13376	-0.18015	2.10514	2.50227	6.99146	5.1006	4.01865	2.00381	4.03108	3.44094	1.7297	3.03013	1.5488	4.4652	4.92681	7.93618	0	5.17076	8.61606	7.25711	5.99678	3.48373	6.56404	5.4064	2.34331	7.43024	5.83709	7.36474	5.807	9.57601	7.31223	7.11516	5.06999	13.2965	10.009	10.6337	1.75301	8.99492	8.39969	10.7898	4.23518	4.56425	3.49676	-0.17427	-0.03131	3.53445	6.03369
QnCov-038-1P	3.82588	5.44886	8.50641	-0.14155	2.85067	2.79653	6.8591	5.14914	3.81073	1.88322	6.02705	4.63639	2.46286	2.95785	3.40741	4.36992	5.76515	8.35438	0	5.47357	8.78905	7.39537	5.51267	4.49955	5.62042	5.58798	2.19775	8.05414	6.4406	7.96503	7.33661	9.39999	8.62197	7.19494	5.41405	13.4314	10.1691	10.8793	2.20328	8.85452	5.05916	10.1648	5.06457	5.32781	2.64215	-0.19752	0.01865	2.57217	5.06308
QnCov-017-2P	4.2803	7.62387	8.30447	-0.12825	2.27248	3.30015	6.68728	5.00306	3.55748	1.57211	4.91206	4.69934	2.52405	2.48262	2.29318	4.65143	4.96073	7.32438	0	4.89894	7.94281	7.06736	5.39334	4.02548	8.26203	4.75186	2.56502	8.23248	6.37993	7.47522	5.67828	9.12002	8.97615	5.24839	5.34052	12.4639	10.1781	10.7921	2.23347	8.27166	4.91788	11.4009	5.772	4.07199	1.81575	-0.2259	0.13459	4.86437	6.66429
QnCov-035-1P	3.92738	6.66573	8.37925	-0.09767	2.66069	3.93669	7.30394	5.05753	3.71335	2.21111	5.6197	5.32745	2.73747	3.70221	3.42698	4.46342	6.02347	8.65658	0	6.08033	9.24673	6.91395	5.93987	4.42165	7.77912	6.06976	3.04604	8.69742	6.52316	8.57284	8.56333	9.26626	8.11324	8.00027	5.56509	12.7363	10.301	11.3297	2.74614	9.1487	4.42087	10.5799	6.56388	4.87975	2.61409	-0.16506	0.11457	8.40262	8.65613
QnCov-036-2P	4.33317	9.1505	7.68464	-0.08776	4.9473	2.64365	6.56131	5.08653	4.02966	1.74416	7.65814	4.3031	1.77039	2.74829	5.11101	5.79135	5.00751	8.57981	0	4.76222	8.86275	7.39112	5.46694	3.69034	9.49624	5.49846	2.45775	8.66676	6.4864	7.23778	5.8241	9.19419	8.36709	5.681	5.32259	12.7149	10.203	11.0633	2.44158	8.61143	4.10663	10.337	5.4956	5.07508	2.75668	-0.1855	0.03276	2.37385	6.64043
QnCov-009-2P	3.82904	6.20435	8.60116	-0.12298	3.59616	3.05531	7.31203	5.04553	3.33868	1.90919	6.8773	5.11497	2.36826	2.27542	4.20967	5.89206	4.16294	7.72582	0	4.49509	7.3197	6.89002	5.07715	3.6198	6.72931	5.91037	2.16673	8.11601	6.59562	8.32232	6.33144	9.47978	8.25506	3.33446	5.18228	12.7619	10.2419	9.13325	1.48246	8.1483	5.26155	10.5328	6.70214	4.23359	2.31895	-0.2677	0.06474	8.49471	6.62665
Interplate Controls (IPC)-3	6.25338	6.58274	7.15564	0.08933	8.33455	9.60793	9.05446	9.083	6.69123	6.97037	3.12008	2.08913	7.84215	10.9401	6.21274	5.80424	7.55511	7.22616	0	8.72375	7.11555	7.71762	9.36934	9.1275	5.86945	7.6862	7.44149	10.4355	9.22004	5.41475	9.27273	6.78563	6.9463	9.19859	6.15378	9.08902	5.23685	5.91333	7.90274	6.04496	5.87346	7.31153	5.83321	7.14467	9.05327	-0.01755	0.00675	3.21307	7.20098
QnCov-073-1P	4.17952	6.55194	8.36883	-0.32472	2.82862	3.7103	6.38721	4.90807	3.28478	1.78816	6.27966	4.78263	2.61439	2.22677	3.18159	4.48458	4.64212	8.26081	0	5.24993	8.17289	7.09975	4.80996	3.85855	7.17475	4.4463	2.41369	8.42982	6.67283	7.50499	5.38646	9.34835	8.23775	6.53883	5.02554	12.3822	10.0421	10.4089	2.22029	8.33971	5.10118	11.2282	6.39822	4.67093	2.28655	-0.25489	-0.0529	3.27419	6.0363
QnCov-086-3P	4.15457	6.96594	8.11714	-0.22011	1.92727	3.797	6.90056	5.07897	3.90336	2.15215	3.62183	5.11771	3.23338	2.81748	1.39355	5.19114	5.03228	7.62626	0	5.11911	8.16768	7.08422	5.13338	3.5751	6.79013	5.80494	2.78765	9.06333	7.0759	8.00458	7.04936	9.33362	8.49902	8.63264	5.1948	12.918	10.2518	11.5452	2.60124	8.79395	4.08453	10.0673	5.93863	4.65084	2.07688	-0.19969	0.01614	3.51798	5.5937
QnCov-085-1P	4.02671	7.18688	8.42956	-0.32881	3.51953	2.89364	6.62981	4.89623	3.15581	1.82796	6.72789	4.43572	2.12719	2.62385	3.53251	3.7995	5.3395	8.53297	0	4.90386	8.7999	7.227	5.97207	3.7935	8.18089	4.66114	2.01249	9.16911	6.31097	7.62376	6.79214	9.45819	8.00007	7.39738	5.12361	13.1008	10.1403	11.6612	1.97117	8.5583	4.50027	10.0996	5.57932	4.885	2.30398	-0.27496	-0.14437	2.29684	5.82989
QnCov-043-3P	4.67826	7.58706	8.5601	-0.11027	2.90836	3.12199	7.29613	5.19248	3.77136	2.07501	6.09847	5.66551	1.91433	3.07571	2.52156	5.3012	5.76163	8.61529	0	5.37412	8.40093	7.20061	5.69356	4.51329	8.11748	5.30511	2.6345	7.80334	6.60566	7.90176	6.25682	9.49187	8.54059	7.6163	5.34716	13.0809	10.2986	11.8314	2.06971	8.95828	5.3915	11.5608	6.16396	5.04213	2.86466	-0.22977	0.17572	8.23797	5.76682
QnCov-074-2P	4.29778	8.85645	8.45983	-0.07758	4.90249	3.74956	6.9821	5.23831	3.5075	1.89699	7.83947	4.8822	2.80448	2.87181	5.62751	5.05901	5.336	9.18957	0	5.18913	8.40413	6.84787	5.12504	3.84808	9.88804	5.46852	2.47382	10.9465	6.07307	8.09826	6.07538	8.72751	8.20384	6.18448	5.10562	12.2893	10.0894	10.9499	2.87948	9.00603	4.98609	10.6865	6.65272	5.62985	2.30494	-0.1956	0.06086	2.59079	6.68621
QnCov-068-1P	4.13118	6.57817	8.0065	-0.15449	2.67817	2.69308	6.82423	5.22509	3.88485	1.66457	5.95986	3.8207	2.00913	2.60744	3.22465	4.72322	4.98821	7.74991	0	4.59906	8.40264	7.31164	5.23279	3.99405	6.65102	5.28506	2.12452	7.53662	7.08592	7.26175	6.30465	9.44724	8.19117	8.09488	5.1745	13.0413	10.1161	11.5175	1.89747	8.62407	3.63417	10.4314	5.57406	4.54473	2.82409	-0.29405	0.04361	1.99472	6.36489
QnCov-046-1P	5.00835	10.3606	8.19091	-0.00042	7.84966	3.16269	7.14797	5.1545	3.78697	2.05834	7.39106	5.16596	2.28906	3.14257	6.47372	4.61662	5.73908	10.0822	0	5.4523	9.08469	7.51086	6.11979	4.09464	10.7172	5.66585	2.52238	11.7933	7.08395	8.07622	6.85534	9.35937	9.21997	6.31584	5.49754	13.2617	10.4547	11.4926	2.56801	8.8184	6.36602	11.0932	7.2051	6.77224	2.51589	-0.03055	0.13135	8.64058	6.32549
QnCov-065-3P	4.24512	8.18215	8.43358	-0.2199	3.15646	3.30864	7.11415	4.99722	3.85821	1.66565	3.49951	4.62405	2.27532	3.19237	0.97357	4.75329	4.96955	7.88679	0	5.32738	9.50644	7.30913	5.5029	4.26901	8.97992	5.65135	2.57352	6.60114	7.04102	7.86492	6.24018	9.40285	7.78213	7.07917	5.28398	13.1705	10.0886	10.8727	1.95412	8.58213	3.5737	11.4387	5.74455	4.81114	2.28216	-0.19678	0.0343	3.47331	6.23328
QnCov-055-3P	4.57486	9.87716	8.85745	-0.01068	7.29733	3.40033	6.86087	5.1759	3.95598	1.8205	7.66083	4.57051	2.67508	2.94314	5.74218	4.81983	5.41605	9.64663	0	5.29702	9.29184	7.18147	5.53741	3.36526	10.4917	5.73825	2.44564	11.4393	7.3154	7.87304	6.72084	9.27829	8.98188	7.31238	5.44382	13.1769	10.45	11.4401	2.67662	9.00962	3.53941	11.9131	6.48387	6.3632	2.17511	-0.0152	0.25688	4.25481	5.95891
QnCov-070-3P	4.1838	7.97407	8.59783	-0.11006	2.10077	3.46042	6.98651	5.16922	3.79345	1.80063	3.71087	4.33383	2.47268	3.13863	1.52509	4.94997	4.91907	8.07989	0	5.30089	8.20794	7.19665	5.5895	4.32839	8.74464	5.0567	2.62144	8.22707	6.46042	8.11316	6.7459	9.44356	8.31147	6.91997	5.30948	13.6413	10.2806	11.0549	2.22762	9.08409	6.1036	10.8835	6.80698	4.4382	2.48174	-0.09014	0.20768	4.89708	6.599
QnCov-046-2P	4.33828	7.72063	8.84788	-0.22042	4.18203	3.50785	7.71829	5.05512	3.9297	2.14551	7.08376	6.15606	2.36907	3.07899	4.32707	5.02472	5.9067	8.93613	0	5.33174	8.73851	7.55733	6.00755	4.05156	8.50701	6.13691	2.11969	8.35444	7.1554	8.56443	6.9928	9.31803	9.17329	6.13591	5.40424	13.4006	10.2245	11.6816	3.09725	8.87914	6.48822	12.1544	5.38456	5.15193	2.20198	-0.14929	0.15294	8.54532	6.80982
External Sample Controls	2.78562	7.78817	5.63267	-0.08677	3.363	1.95492	5.05351	4.56721	2.32593	1.208	4.75047	5.61874	1.71275	2.02381	4.50533	4.08676	3.65933	6.51622	0	3.74979	7.04525	5.60972	4.00195	2.5806	8.47929	4.12584	1.56833	6.91364	7.12477	7.25572	5.42631	7.61423	9.53971	4.59122	4.88537	11.4679	9.65815	9.13018	1.40065	6.97313	7.93284	8.95398	5.53857	3.74054	1.64311	-0.08976	0.11042	6.02123	5.29842
QnCov-047-1P	3.97471	8.59649	8.23769	-0.37269	3.72915	3.14649	6.70446	4.77088	3.80128	1.71221	6.64003	3.78362	2.23426	2.34338	4.07887	4.36631	4.95569	8.57173	0	4.90264	8.27916	6.9436	5.39426	4.13562	8.57095	4.72174	2.23129	8.63406	6.71506	7.6935	6.8534	9.28053	8.6038	9.60595	5.08093	12.4497	10.0491	10.5699	2.35135	8.47843	4.6437	11.1129	6.48303	4.48308	4.23604	-0.16247	-0.19682	2.04284	6.58073
QnCov-074-3P	4.1517	8.2637	8.21885	-0.34759	3.81944	3.8163	6.7456	4.95565	3.41446	1.88499	7.25981	4.63883	2.50344	2.87312	4.3865	4.97287	5.11458	8.62953	0	5.10838	8.34123	6.96549	5.12946	3.85435	8.95789	5.26308	2.42582	9.38372	5.98286	8.05929	6.00012	8.83747	8.26206	5.83839	5.13326	12.1477	10.0364	10.6505	3.2292	8.82726	4.68173	10.4982	6.05441	5.27412	2.15547	-0.21406	-0.0623	2.30205	5.63783
QnCov-049-3P	4.16591	9.10912	8.19388	-0.3952	5.13226	3.06999	6.48769	4.95006	3.37238	1.57313	7.67497	4.57015	2.15197	2.95336	5.51985	5.44122	5.08371	8.96324	0	4.848	8.69208	6.64585	5.18518	3.95283	9.39013	5.23683	3.02855	8.6274	6.45323	7.66472	5.75986	8.82917	7.68855	7.94218	5.24817	12.6052	9.92859	10.4228	1.92784	8.91839	6.49452	10.8139	5.36527	5.1896	1.73831	-0.12991	-0.12887	4.26487	5.34222
QnCov-074-1P	4.0435	8.05305	8.17459	-0.19577	3.90999	3.75336	6.61847	5.24239	3.22198	1.76096	7.37912	4.65214	3.10975	2.76704	4.72102	4.70151	5.05409	8.52384	0	5.19077	8.07789	6.88238	4.92849	3.77418	8.77087	5.4232	2.31134	9.61426	5.98108	8.17946	5.78928	8.73236	8.29329	5.4481	5.23878	12.2441	10.0876	10.4458	2.41898	8.87075	4.78973	10.8346	6.38253	5.33895	2.4507	-0.11224	0.07047	2.30879	4.90412
QnCov-081-2P	4.14255	8.08954	7.97781	-0.10955	5.23794	3.02868	6.85904	5.00593	4.04221	1.80889	7.72816	4.14929	2.27099	3.06994	5.27785	5.02885	5.209	8.81208	0	5.00646	9.02218	7.20532	5.42947	3.37683	9.05222	5.04361	2.45782	10.1745	6.48267	7.65192	7.40102	8.07636	7.90904	5.52231	5.3987	13.522	10.2409	11.5681	1.78771	8.79079	3.78529	9.82046	5.43027	5.3233	2.77853	-0.07212	0.18516	8.47604	6.71792
QnCov-065-2P	5.04317	10.9122	8.61845	-0.08455	6.59213	3.50164	7.16756	5.23883	3.79944	1.73327	7.86706	4.84355	3.17065	3.51234	4.34885	4.85096	5.33719	9.03196	0	5.5445	10.114	7.39185	5.82022	4.30169	10.8293	5.86706	2.82069	9.60838	7.84053	8.06424	6.14622	9.41262	7.80209	7.5778	5.42171	12.9561	10.3225	10.966	2.41536	8.59726	9.98748	11.5731	6.06086	5.75693	3.09693	0.04611	0.21067	3.07263	6.60207
QnCov-055-1P	3.91663	7.26875	8.70068	-0.15553	3.95456	4.24076	6.62058	5.07364	3.08692	1.83267	7.20039	6.18999	3.48535	3.04703	4.05609	4.27358	4.97585	8.49041	0	4.84825	8.46879	7.08589	5.3512	3.01926	7.90038	6.44063	2.17958	9.44047	6.58437	8.64199	5.6341	9.37791	8.96063	5.90381	5.36248	12.3759	10.2083	11.4984	2.34985	8.73283	6.73034	11.2366	5.92547	4.96885	2.02458	-0.13268	0.0816	3.43743	5.99305
QnCov-081-3P	4.02967	7.25229	7.84762	-0.18371	2.27469	2.93441	6.75833	4.93812	3.9682	1.57553	4.28314	3.76683	2.18235	3.00369	2.33317	4.99551	5.17849	7.80973	0	4.99551	8.76839	7.14968	5.31418	3.20495	7.6487	5.28927	2.32196	7.9417	6.65741	7.54376	6.99408	7.89989	7.56481	6.10506	5.18369	13.3712	10.107	11.3616	1.86882	8.8742	3.49168	10.0249	5.64647	4.74993	2.57648	-0.13404	0.08274	8.50056	6.70452
QnCov-067-3P	3.91134	7.64022	8.51751	-0.19334	3.07965	2.83654	6.54403	5.00848	3.34443	1.85675	5.75905	5.49829	2.77779	2.64613	3.05242	5.128	5.20527	8.26416	0	5.81812	8.04016	7.17198	5.25495	3.33042	9.05663	4.96554	2.20823	7.46862	6.80686	7.56527	6.03161	8.60608	7.96487	7.88987	5.27301	13.0673	10.1383	10.535	2.18298	8.78207	4.3567	10.5447	5.23543	4.74104	2.1636	-0.11371	0.07303	8.46881	6.24755
QnCov-066-3P	3.98643	7.20942	9.09245	-0.20306	1.8987	2.94471	7.08532	5.13047	3.13452	1.83833	3.14075	4.29516	3.11144	3.23243	1.20234	4.05002	5.63867	7.79396	0	5.36816	8.01058	7.02172	5.08469	4.02417	7.39114	6.2004	2.47098	8.62499	6.06153	8.22225	5.72045	9.10988	8.06913	5.55142	5.32925	13.1378	9.96867	10.4031	2.58024	9.06041	7.85243	11.3626	4.23036	4.60372	1.69436	-0.11676	0.10945	3.69798	5.91034
QnCov-071-2P	4.36026	9.58708	8.86477	-0.08485	6.39969	2.72612	7.231	5.16835	4.01103	1.85761	7.61256	5.15957	4.75632	2.70529	6.26518	4.98701	5.49219	9.69124	0	5.1717	9.46749	7.29253	5.87053	3.96358	10.3999	5.22442	2.28662	11.7241	7.19623	7.8572	6.4104	9.75376	8.30819	6.12103	5.42114	12.3054	10.2261	11.997	2.29479	9.07558	5.68146	11.9334	7.14563	6.1265	2.24039	-0.00115	0.22778	2.8179	6.60673
External Sample Controls-2	2.86822	7.76661	5.77056	-0.15505	3.43266	1.80874	5.05522	4.4623	2.22551	1.21309	4.80929	5.5777	1.83323	1.92807	4.48659	4.19121	3.61026	6.51383	0	3.78356	6.99912	5.67353	3.98835	2.88011	8.36361	4.03472	1.62637	6.89834	7.18555	7.25572	5.34439	7.5421	9.51625	4.77503	4.90601	11.4597	9.57135	9.1377	1.30083	6.98876	7.91323	9.0168	5.65949	3.67047	1.71992	-0.13611	0.0763	6.06654	5.36564
QnCov-059-1P	4.46465	8.98427	8.86796	-0.29686	3.41802	2.85357	6.79011	4.819	3.699	1.75666	6.90096	5.3394	3.02793	2.79167	4.27074	4.61029	5.14501	8.31336	0	4.40518	8.52286	7.437	5.28728	3.75596	8.94183	5.79944	2.50568	9.22188	6.37472	7.83326	7.01372	9.00138	8.74283	9.02748	5.51107	12.5357	10.1817	11.4421	2.6675	8.36068	3.56783	10.313	5.48712	4.98158	2.7844	-0.13922	-0.10768	8.39657	5.37281
QnCov-066-1P	3.93392	5.8861	8.7941	-0.29243	2.61453	2.89808	6.56242	4.97443	2.99571	1.8387	5.8072	4.0055	3.21924	3.04509	3.50347	3.72603	5.27777	7.91119	0	5.10694	7.74456	6.88374	5.05864	4.21488	6.52008	5.8372	2.3638	8.28452	5.97661	8.14186	5.72476	8.93811	8.46786	5.25096	5.16801	12.5461	9.95305	10.7656	2.46319	8.63452	7.02575	10.9827	5.75857	4.78795	1.9798	-0.17619	-0.12966	3.08833	5.35569
QnCov-076-3P	4.1588	7.17446	7.53515	-0.29438	2.48586	4.15239	6.16463	4.80902	3.50487	1.7026	5.06592	4.43428	2.11616	2.50249	2.53321	4.9121	4.77975	7.81304	0	4.91119	9.74088	7.00098	5.24491	3.86839	7.54836	5.38107	2.05148	7.37223	6.83663	7.22955	6.95565	8.85664	8.04403	6.75481	5.50393	12.7857	10.0573	11.3611	2.10522	8.35232	3.78212	10.6634	5.4354	4.64989	2.74725	-0.09631	-0.12646	4.55889	5.84418
QnCov-069-2P	4.01128	7.97466	8.58201	-0.23432	4.8467	3.12341	6.68352	5.02643	3.33015	1.76473	7.73818	4.37961	2.23369	2.84845	5.24995	5.06303	4.98532	8.89507	0	5.48668	8.77411	7.08168	5.54879	4.14519	9.46139	5.19141	2.23213	9.81928	6.20346	8.00358	6.61005	9.40651	8.26599	7.61727	5.19788	13.0809	10.1013	9.95159	2.32188	8.77435	5.08122	11.2754	5.94051	5.46297	2.52231	-0.18041	0.02982	3.05761	6.1043
QnCov-079-3P	4.12032	8.1252	8.69047	-0.21178	2.57031	3.30342	6.92561	5.0102	4.11108	2.15875	3.68674	6.14697	2.88459	2.79111	1.93162	5.60313	5.26265	7.95533	0	5.27403	8.63382	7.3389	4.93857	2.92198	8.21165	5.6543	4.09531	9.17703	6.99517	8.30356	5.81655	8.09671	9.47401	8.17933	5.4076	13.2136	10.2524	10.1407	3.23619	8.97146	4.07926	10.1833	6.546	5.2999	3.2749	-0.15433	0.09671	2.33403	5.26359
QnCov-076-1P	4.57934	7.06185	7.5304	-0.16482	3.01341	4.45205	6.72528	5.04578	3.67948	1.93606	6.46859	4.96825	2.89852	3.06134	3.95537	5.11844	4.96289	8.07103	0	5.08927	9.9595	7.25537	5.46613	4.0031	7.65506	5.69831	2.16795	8.77546	7.30721	7.29794	6.98041	9.11897	8.18542	6.71754	5.49728	13.2093	10.1667	11.4186	2.13983	8.7017	5.81549	10.8651	6.40474	4.63402	2.79635	-0.10309	0.1136	4.68631	6.26983
QnCov-059-3P	4.26778	9.35467	8.92887	-0.1131	3.31711	2.87678	6.94904	5.08175	3.8306	1.75995	6.7205	5.50376	3.42046	2.71038	4.18076	4.9498	5.28878	8.29271	0	4.34091	8.42762	7.37066	5.2147	3.59982	9.30851	5.86815	2.47115	9.63177	6.48896	7.79965	6.99461	8.75831	8.71826	7.52963	5.52176	12.5821	10.1836	11.4386	2.36015	8.57776	3.40182	10.3165	5.36392	4.83837	2.60265	-0.03727	0.13898	8.55586	5.67721
QnCov-061-2P	4.41487	8.47701	7.84712	-0.14319	5.60076	3.21487	6.43368	5.16644	4.05926	1.82081	7.82507	3.9532	2.08799	2.62607	5.15454	5.56316	4.81306	9.03891	0	5.23509	8.89104	7.14075	5.82113	3.38007	9.58423	5.57996	2.53498	10.2051	6.12442	7.37111	6.27709	9.50013	8.04593	6.58983	5.30782	13.1501	10.1828	10.9483	2.11658	8.59186	4.44907	10.7547	6.14601	5.80966	2.76081	-0.09743	0.14681	8.26375	6.30477
QnCov-089-1P	4.24601	6.58213	8.04344	-0.09571	3.52046	3.20238	6.80951	5.29653	3.89792	1.92835	6.67835	4.18689	2.78026	2.65996	4.20597	4.55024	4.73256	8.05361	0	5.19908	9.20174	7.04118	5.34852	3.92132	6.87471	5.22011	2.65944	8.43204	5.91976	7.96437	5.86843	9.13036	7.74551	7.31522	5.27579	13.1749	10.2067	11.6026	2.36267	8.85156	8.95007	9.98452	7.05568	4.90623	2.30886	-0.01007	0.10616	2.81757	6.44753
QnCov-070-2P	4.23303	8.06363	8.17244	-0.30756	4.70551	3.15737	6.783	4.99878	3.6485	1.86681	7.70212	3.96933	2.1791	2.91147	5.58093	5.18913	4.97791	8.99679	0	5.25521	8.0872	7.14973	5.69078	4.29693	9.17405	4.98502	2.64093	9.72436	6.11662	7.90146	6.73308	9.42784	8.1688	6.51634	5.33027	13.4134	10.1691	10.9054	2.2633	8.86802	5.69263	11.0698	5.41926	5.106	2.51092	-0.11948	0.01952	4.44819	6.13748
QnCov-045-1P	4.13269	9.77129	8.54437	-0.22753	3.68047	3.47354	7.05715	5.12258	3.67502	1.95022	6.70431	4.18479	2.83235	2.97949	4.11093	5.10537	4.66263	8.2919	0	5.08617	8.68616	7.17309	5.45314	4.16424	10.3193	4.99871	2.71875	9.18986	6.58688	7.54965	7.78292	9.23757	8.62797	6.32999	5.4476	13.2156	10.0204	10.3085	2.53011	8.85192	5.75974	11.1049	6.15991	4.78725	2.7199	-0.06405	0.10032	3.64554	6.13615
Negative Controls	0.54339	0.47987	0.24847	-0.05063	-0.04447	1.0833	-0.18341	0.54702	0.44449	0.65469	-0.16269	-0.91746	1.35819	0.67386	0.54477	-0.82015	0.77278	0.82689	0	1.09761	0.66643	1.00155	0.79563	1.39646	0.11994	1.41926	0.98183	2.29364	0.57864	1.22391	0.08782	1.48153	0.7462	0.79175	-0.1614	0.17274	0.51996	1.05925	0.69923	-0.02723	0.38589	0.71709	0.8997	1.07528	1.29603	-0.08252	-0.20778	-1.82806	0.89977
QnCov-070-1P	4.17783	6.33483	8.40311	-0.32096	2.69567	3.28823	6.36665	4.88122	3.30827	1.96707	6.14692	4.06785	2.28447	2.872	3.78012	4.98837	4.54646	8.15718	0	5.15413	7.86696	6.95409	5.52002	4.31109	6.8819	5.0642	2.55425	8.1548	6.27006	7.76357	6.85012	9.2783	8.1425	5.90684	5.13151	12.8457	10.123	11.2243	2.60688	8.6387	6.67156	11.0216	6.05103	4.51393	2.5021	-0.13228	-0.22578	4.07072	6.03919
QnCov-088-1P	4.21075	8.06528	7.96382	-0.34624	3.96939	2.98321	6.49898	4.86469	3.5291	1.62279	7.21582	3.9968	2.38509	2.67297	4.59033	4.98429	4.93138	8.22854	0	4.93544	8.67886	6.73113	4.94901	3.21424	8.66763	5.45154	2.09898	9.51909	6.09857	7.35585	5.96567	8.14858	8.20636	6.52946	5.32575	12.8733	9.9458	10.5329	2.07865	8.55114	3.44518	10.8552	6.54467	4.74183	1.99936	-0.20843	-0.16488	3.39302	6.76371
QnCov-067-1P	3.85367	6.72703	8.35696	-0.26192	2.79238	2.90179	6.42359	4.9892	3.04756	1.90731	5.81119	5.23211	3.03473	2.75574	3.15496	5.2202	4.87585	8.08293	0	5.81053	7.69497	7.0821	5.41462	3.50141	7.9108	4.98819	2.34252	8.14861	6.40564	7.62474	5.86868	8.60442	7.77411	6.82385	5.25241	12.8212	10.1404	10.4474	2.27329	8.6453	4.10149	10.6802	6.14657	4.49431	2.05623	-0.12713	-0.04992	8.40186	6.20531
QnCov-071-1P	4.69195	9.99218	8.16288	-0.07191	7.49289	2.95158	6.8115	5.14836	3.99558	1.75808	7.13265	4.42577	2.18265	2.69826	6.36662	5.43706	5.44589	9.90537	0	4.94797	9.44833	7.2761	5.87402	4.11242	10.5101	4.96035	2.24534	12.2642	6.4397	7.99843	6.41379	9.65905	8.62966	6.09639	5.43222	12.2542	10.3819	12.1664	2.19781	8.87311	5.01555	10.4816	6.73405	6.47787	2.31107	-0.03177	0.1638	2.60786	6.51146
QnCov-061-3P	4.37283	7.96546	7.88614	-0.23073	4.58657	3.1804	6.53359	5.08852	4.20667	1.74961	7.61735	4.10216	1.8897	2.65779	4.47762	5.40658	4.88277	8.67843	0	5.19998	8.83794	7.19087	5.85408	3.22277	8.85309	5.43652	2.48661	8.83326	6.2701	7.43948	6.62034	9.67579	7.92098	6.32469	5.26545	13.2464	10.1975	11.2252	2.19632	8.79887	4.34127	10.2137	6.45171	5.44166	2.82866	-0.16351	0.13646	8.52327	6.13909
QnCov-055-2P	4.07561	9.76946	8.5827	-0.17348	4.19097	3.2207	6.71423	5.09677	3.60636	1.65486	6.87722	4.37582	2.60893	2.50969	3.59562	4.43597	5.0679	8.44047	0	5.06837	9.04266	7.05471	5.33507	3.22415	9.96436	5.84009	2.40863	9.62687	6.54863	7.66174	6.30559	9.07445	8.61942	5.08891	5.26938	12.9719	10.0549	11.4638	2.69494	8.80682	4.34573	11.0657	5.02646	5.17254	2.35665	-0.11676	0.15866	5.17775	5.8008
QnCov-069-1P	3.89839	6.78995	8.03531	0.03786	4.17217	2.71929	6.29601	5.15081	3.19776	1.62729	7.20234	3.61573	2.24936	2.46209	4.94719	4.71352	4.45704	8.09085	0	5.00112	8.30989	6.68537	5.0876	3.56642	7.74073	5.09807	2.31823	8.48741	5.17512	7.8028	5.80489	9.24796	7.85704	6.25856	5.27035	12.6432	10.1715	9.10289	1.76259	8.71413	5.32607	11.0764	6.62805	4.89349	2.24211	-0.10237	0.00664	2.95616	5.07559
QnCov-077-3P	3.78703	6.75569	8.14929	-0.06088	2.55949	3.11428	6.71614	4.97751	3.75999	1.71878	4.83992	4.29993	2.29525	2.52675	2.48948	4.41451	4.86082	7.92488	0	5.20764	8.41728	7.1096	5.17008	3.64382	6.53724	5.04946	2.17525	7.22062	6.64694	7.62023	6.04199	8.95125	8.4378	6.83893	5.35126	13.1799	10.2368	11.0525	3.05574	8.96514	5.06018	11.1726	5.57851	4.8974	2.45757	-0.07097	0.0645	8.56706	6.12629
QnCov-067-2P	4.0933	8.71846	8.45582	-0.14299	3.99543	3.27979	6.79466	5.08355	3.41113	1.93357	7.25775	5.55081	3.36663	2.79282	4.49921	5.0649	5.22936	8.63012	0	5.86521	8.09673	7.14878	5.36341	3.50574	10.0332	5.08811	2.19951	9.5039	6.22765	7.65861	5.75341	8.6058	7.92525	7.21651	5.31121	13.0164	10.1295	10.3473	2.27291	8.77032	4.15523	10.7172	5.09428	4.8568	2.20822	-0.13555	0.13059	8.51139	6.38137
QnCov-045-2P	4.24704	8.51691	8.45659	-0.13593	5.11493	3.70384	7.06082	5.17605	3.39177	1.89414	7.81626	4.65811	3.50495	2.95305	5.6465	5.25151	4.81776	8.76339	0	5.11896	8.41811	7.23126	5.23516	4.20766	9.46161	5.13712	2.39639	9.52119	6.17435	8.01121	7.47991	9.10396	8.92203	7.48192	5.48222	12.9362	10.2749	9.97092	2.6063	8.88955	6.17293	10.854	5.43381	5.10882	2.11789	-0.13335	0.02971	3.70836	6.08614
QnCov-073-2P	4.82653	9.24206	8.55113	-0.09821	6.52471	3.91889	6.87717	5.03908	3.53011	1.72607	7.50742	4.93939	2.45367	2.53843	6.09786	5.2327	4.96382	9.29159	0	5.42741	8.57932	7.22886	5.02875	4.08546	10.0862	4.85521	2.58115	11.1269	6.9023	7.65445	5.49775	9.4151	8.56482	7.8784	5.26096	12.7622	10.3416	10.1188	2.2644	8.7089	3.98545	10.9164	6.75454	5.6425	2.59177	-0.03497	0.18027	3.25053	6.34741
Negative Controls-2	0.78617	0.67953	0.09079	-0.07416	-0.16439	1.05281	0.08339	0.6288	0.70154	0.63099	-0.15486	-0.72549	1.49106	0.83232	0.75779	-0.88099	1.07662	0.73095	0	1.2286	0.84913	0.96883	0.87371	1.27712	0.27939	1.40084	0.73022	1.98707	0.5421	1.35949	0.17902	1.45786	0.85284	0.8027	0.0294	0.12989	0.74382	1.36797	0.7889	0.13566	0.60948	0.83304	1.00395	1.23454	1.11759	-0.14025	-0.1904	-1.8019	0.96127
QnCov-077-2P	3.94984	7.43302	8.23831	-0.32716	4.24572	3.10997	6.54988	4.60761	3.60974	1.77223	7.56807	4.69621	2.04334	2.57839	4.86294	4.53557	5.09537	8.37562	0	5.20284	8.44256	7.07938	5.27856	3.54583	7.77611	4.83582	2.14791	8.86757	7.50139	7.80841	6.16203	8.76069	8.52891	7.68371	5.22147	12.7227	10.1615	10.8479	2.73471	8.30552	5.56832	10.7429	5.81813	5.2238	2.15853	-0.18315	-0.24984	8.27077	6.01351
QnCov-061-1P	4.42655	7.9667	7.84693	-0.16955	4.738	3.20128	6.07284	4.98392	3.88129	1.80782	7.85698	3.96827	1.75326	2.34907	4.80601	5.3517	4.70387	8.70136	0	5.25127	8.83853	7.12599	5.84956	3.3219	8.80049	5.48337	2.46849	9.29255	6.0563	7.40793	6.32992	9.55184	8.17309	6.43076	5.26445	12.7962	10.2216	11.3002	2.1679	8.43425	4.14726	10.2509	5.70387	5.43081	2.77594	-0.1535	-0.05788	8.20091	5.91371
QnCov-065-1P	4.1599	7.54837	7.9771	-0.17138	2.32545	3.10504	6.51283	4.98174	3.41125	1.61531	4.94496	4.1176	2.58119	2.86586	2.05812	4.6455	4.62388	7.6891	0	5.04119	9.10304	7.21916	5.39298	4.12049	8.11021	5.59802	2.49426	8.77073	6.80616	7.75159	5.77329	9.36455	7.36389	6.45244	5.31922	12.6271	10.1324	10.8241	2.18301	8.35622	10.1377	10.5676	6.31829	4.73435	2.4699	-0.15325	-0.18702	3.6539	5.85201
QnCov-087-2P	4.81837	8.56301	8.6303	-0.16647	4.64	3.20796	7.17988	5.08472	4.40791	2.18459	7.64114	7.06689	2.61461	3.15488	5.0702	6.09791	5.76496	9.0006	0	5.57595	9.17507	7.81381	5.41434	4.43798	9.17624	5.71313	2.17796	9.10163	7.86859	8.5094	7.04803	8.23336	9.63555	9.26466	5.38638	13.2957	10.2803	10.6128	2.27277	9.19482	4.56813	10.9721	6.88353	5.76975	2.82059	-0.08199	0.07101	5.04372	7.05053
QnCov-076-2P	4.52661	8.20144	7.59956	-0.15409	4.05648	4.2612	6.65666	5.11705	3.75692	1.83827	7.38193	4.50404	2.5675	2.81276	4.51875	5.59798	4.92595	8.69627	0	5.14581	9.92879	7.22931	5.42765	3.94371	8.75804	5.58827	2.43537	9.74609	6.9677	7.193	6.84652	8.91656	8.1583	6.26528	5.55998	13.0551	10.1395	11.2905	2.16119	8.62736	8.9079	10.513	5.61137	5.13462	2.61793	-0.15727	-0.01005	4.36337	6.30731
QnCov-059-2P	3.9662	7.80715	8.44179	-0.10988	2.17007	2.86385	6.41471	4.99824	3.39364	1.47467	5.00293	5.31981	2.72795	2.52694	3.03955	4.43625	4.90519	7.56799	0	4.05801	8.02232	7.13928	4.91775	3.31456	7.68546	5.51716	2.19706	7.82564	5.83507	7.77992	6.84632	8.4404	8.14875	6.67364	5.46184	12.1533	10.0899	11.3661	2.02829	8.2921	4.6161	10.1193	4.92359	4.49423	2.1787	-0.09668	0.07454	8.37766	5.21858
QnCov-086-1P	4.06282	6.87036	7.77234	-0.19804	3.10245	3.55722	6.88246	5.10851	3.71383	1.96311	6.26304	4.42309	2.27671	2.77108	4.03332	5.02187	4.75331	7.57904	0	4.98227	7.92034	7.03386	5.03632	3.55928	7.04814	5.78511	2.7556	9.43606	6.39526	7.92151	6.63382	9.06794	8.21629	6.76106	5.34075	13.097	10.1541	10.8857	2.05556	8.72517	4.36082	10.2197	6.48323	4.6303	2.10622	-0.08021	0.14731	2.69824	5.41383
QnCov-084-1P	4.85938	10.0315	8.41032	-0.1681	6.36947	3.40444	7.17967	5.20493	3.96923	2.02204	7.71861	4.93322	2.63604	3.15621	6.10848	5.48504	5.26105	9.18229	0	5.42842	8.90148	7.23801	5.68069	4.02388	10.2159	5.80975	2.81856	11.352	6.71893	7.87086	6.32492	9.19223	8.43707	8.64896	5.41236	13.4093	10.2574	10.3163	2.61482	8.87316	5.11959	10.9463	7.21756	5.64924	2.42915	-0.04604	0.13018	2.44117	6.60089
QnCov-069-3P	3.64924	6.6929	8.19892	-0.1812	3.09077	2.91556	6.76915	4.96713	3.58465	1.61072	6.16948	3.69652	2.11938	2.51159	3.87091	5.19264	4.73377	8.08495	0	5.17469	8.58216	7.0011	5.34978	3.72158	7.76889	5.17126	2.14519	7.97536	5.51105	7.96475	6.3871	9.45197	7.96378	7.54415	5.26285	13.1439	10.0472	9.74434	2.08131	8.87838	5.66763	10.9599	6.068	4.69488	2.1936	-0.09897	0.03175	2.378	5.42156
QnCov-064-1P	3.58112	6.83013	7.39489	-0.14897	2.45942	2.75991	6.51993	5.1837	3.27222	1.81246	5.62514	4.29932	2.39173	2.83794	3.58881	5.86941	4.44917	7.61483	0	5.05275	7.83429	7.18959	5.09836	3.80353	7.30506	5.06391	2.15108	8.55522	7.82123	7.637	5.85122	8.89584	8.89487	5.52131	5.41006	12.0264	10.12	10.574	1.85801	8.4931	3.23908	10.2483	6.79619	4.48264	2.26897	-0.16794	0.09712	8.32261	6.9342
QnCov-054-1P	4.12747	6.26958	7.8669	-0.19882	2.9141	3.45955	6.80299	5.01432	3.74134	1.93554	5.90591	4.1924	1.96404	2.69479	3.23136	4.48415	4.80076	7.7706	0	4.81956	9.08603	7.35997	5.36319	3.91199	6.78588	5.22547	2.30394	10.0411	6.3307	7.38309	5.52079	9.44778	7.70496	6.71813	5.22266	13.0745	10.0084	10.2949	1.81992	8.45386	4.58662	10.0454	5.53976	4.77029	2.43457	-0.11743	0.06448	8.38086	6.1721
Negative Controls-3	0.67569	0.58219	0.26895	-0.09566	0.07907	1.4374	0.06852	0.28185	0.57239	0.80326	-0.20019	-0.73983	1.39857	0.63488	0.81905	-0.88372	0.97125	1.06081	0	1.24828	1.02996	1.0604	0.94234	1.34682	0.35527	1.55832	1.15103	2.28651	0.7514	1.41907	0.43138	1.64204	0.95338	0.98187	0.17512	0.39159	0.63327	1.50994	0.85536	0.0278	0.56086	0.57893	1.09881	1.52256	1.25308	-0.09223	-0.2663	-1.82841	0.86181
QnCov-062-1P	3.80457	7.72741	8.31612	-0.29098	3.06175	2.45399	6.49243	4.80759	3.56368	1.93596	6.79678	4.06274	2.13657	2.56623	4.16615	4.45044	5.04272	8.26076	0	5.21764	10.5528	6.98236	5.49646	3.83504	8.12487	5.20639	2.44977	8.25234	6.4386	7.81687	5.85823	9.25222	8.27413	6.58864	5.31132	12.7586	10.1544	11.1747	2.45808	8.57275	10.7012	10.9634	5.88891	4.77377	2.5718	-0.14565	-0.1782	2.32483	6.56501
QnCov-054-2P	3.99188	7.89422	7.96331	-0.24869	3.27564	3.43129	6.5767	4.82449	3.51076	1.87359	6.1596	4.83306	2.38441	2.86329	3.59374	4.3875	5.14777	7.89759	0	4.95594	9.05784	7.14768	5.31831	3.57381	8.33406	5.08005	2.4605	10.4879	6.79984	7.6376	5.78491	9.17584	7.83239	6.30868	5.12337	12.6752	10.0302	10.6073	2.16228	8.56687	4.39855	10.7013	6.06518	4.83381	2.42944	-0.15056	-0.16686	8.35252	6.0104
QnCov-044-2P	3.45178	6.07649	7.4828	-0.17413	2.59386	2.46278	6.11449	4.8039	3.07063	1.62836	5.56174	3.60545	1.46441	2.24487	3.20778	5.03075	4.51865	7.67553	0	4.59122	9.512	6.64408	5.14599	3.27533	6.82223	5.20639	1.98953	6.42939	6.03768	7.55981	6.7824	9.10923	7.55382	5.0993	5.23541	12.4178	10.0747	11.2212	2.17666	8.27611	8.31082	10.56	5.13733	4.48147	2.52821	-0.14036	-0.16765	3.26388	6.00568
QnCov-087-1P	4.34533	9.27711	8.01669	-0.18494	3.77982	2.91305	6.83807	5.08134	4.02641	1.98779	6.69093	5.97875	2.33673	2.65978	4.41828	5.87271	5.08725	8.3605	0	5.03081	8.7514	7.28368	5.10288	4.12646	9.52186	5.56459	2.09965	8.79025	7.44051	8.05025	6.2006	8.31781	8.30514	9.74114	5.37824	12.7811	10.1815	10.9298	1.80274	8.96157	4.84514	10.1155	7.87738	5.307	2.57047	-0.10122	0.01824	4.68738	7.10929
QnCov-049-2P	4.23317	9.31333	8.13374	-0.30972	6.97271	3.00942	6.41751	5.03842	3.3441	1.7044	7.28748	4.29679	2.27743	2.97424	6.15005	5.74259	4.9753	9.34804	0	5.00842	8.61378	6.67263	5.16981	4.05236	9.78626	5.059	3.22523	9.23639	6.2331	7.71917	5.6248	8.50683	7.70968	8.07704	5.24735	12.8857	10.1865	10.2169	2.0636	8.84448	6.04531	10.5186	6.01762	5.60954	1.715	-0.17286	0.05418	3.73156	5.12668
QnCov-060-1P	3.7651	5.841	7.91901	-0.15527	1.95551	2.59269	6.32981	4.85559	3.59204	1.68862	4.2616	5.5144	2.05783	2.5177	2.37356	4.76575	4.70174	7.34165	0	4.60136	7.56129	7.19875	4.71045	3.58289	5.48726	5.36753	2.06876	7.35207	5.50995	7.78048	6.4104	8.7578	8.32021	4.87515	5.26	12.3953	10.1174	10.3192	2.2282	8.48566	3.24116	10.1502	5.82152	4.6575	2.75687	-0.08849	0.02689	2.8268	6.45777
QnCov-080-2P	3.91343	7.27232	7.68322	-0.17927	2.71202	2.7844	6.5222	5.08432	4.18924	1.5161	5.68115	4.40099	1.98976	2.54448	2.38835	5.27693	5.14137	8.05849	0	4.87923	8.37747	6.8244	5.40225	3.67463	7.93877	5.47602	2.34075	6.80308	6.79786	7.27056	6.47781	9.16577	8.19192	6.37023	5.16391	12.8577	10.0819	11.4297	2.04636	8.67336	5.14999	10.5347	5.53717	4.94821	2.30131	-0.14345	0.03378	2.34482	6.27192
QnCov-077-1P	3.88583	7.55776	8.04318	-0.187	3.87073	3.2046	6.84172	5.01538	3.57905	1.81392	7.1347	4.15059	2.2248	2.6225	4.39464	4.47665	4.84263	8.23949	0	5.06324	8.25305	7.09029	5.15865	3.75437	7.6727	5.13274	2.3039	9.09439	6.40961	7.65717	5.63663	8.77802	8.46098	6.81781	5.42369	13.1664	10.1942	10.9859	2.51977	8.76471	5.69083	10.3748	6.33343	5.03524	2.43527	-0.06788	0.04515	8.51963	6.2569
QnCov-083-1P	4.05538	8.2333	7.92474	-0.16683	2.60399	3.48827	6.66161	5.28938	3.17452	1.78267	4.81355	4.37326	2.8468	2.62454	1.64029	4.70221	5.01129	8.00293	0	5.00038	8.00483	7.14231	5.11566	4.07325	8.57096	5.12323	2.43079	7.76324	6.86615	7.72421	6.76355	8.67865	7.59187	7.33112	5.29002	12.9221	9.99252	9.65175	1.91984	8.91067	3.46198	11.0018	6.41378	4.70047	2.58153	-0.02374	0.12307	3.52629	5.82644
QnCov-079-1P	4.05476	6.02674	8.89871	-0.21642	2.75904	3.14301	6.84165	5.11472	4.09071	2.09246	6.11568	6.10754	2.78136	2.9279	4.17644	5.7025	5.37893	8.2016	0	5.43476	8.39952	7.23971	4.85961	2.95952	5.23322	5.56727	3.82243	10.2034	6.28311	8.63917	5.86513	8.08394	9.43303	8.29522	5.4263	13.4318	10.2237	10.0432	3.21285	8.98181	4.05255	10.6583	6.54448	5.17548	3.02869	-0.13108	0.11692	2.24978	5.24298
QnCov-053-3P	4.07608	8.35928	8.1202	-0.21713	2.83714	2.98756	6.86887	4.90221	3.77203	1.77	2.91473	4.20941	2.29481	2.64312	1.19769	4.53281	4.93198	7.91848	0	5.18196	7.81573	6.59734	5.67944	3.88037	8.42928	5.31997	2.4129	6.57062	6.83514	7.42033	6.4286	9.10049	8.41811	6.10215	5.6666	12.9156	10.0526	10.808	1.9038	8.53664	5.60752	10.3377	5.00934	4.30323	2.44031	-0.23778	0.05987	0.86442	6.14433
Interplate Controls (IPC)	6.25955	5.83971	6.18598	-0.09725	8.08404	9.2449	8.82337	8.88579	6.73683	6.73326	3.73274	2.38703	7.61418	10.0151	6.32114	6.26709	8.30083	7.52168	0	8.98248	7.58964	7.81214	9.59478	9.39365	6.39959	7.92263	6.87627	10.393	9.48832	5.44756	9.13709	6.99954	6.51105	9.18207	6.65498	9.29229	5.25708	5.98407	7.72397	4.97191	5.12498	7.32998	6.54996	6.22425	8.52412	-0.01548	-0.20093	1.89148	7.82725
QnCov-050-3P	4.18959	8.98619	7.8793	-0.29231	5.95283	2.56491	6.30997	4.84194	3.28454	1.74907	7.71627	4.02717	2.22376	2.44899	5.77659	5.36485	4.57914	8.76669	0	4.6527	8.34762	6.76484	5.29458	3.62458	9.65144	5.35243	2.33424	10.4475	6.72345	7.37758	5.97	9.31163	7.88398	6.01182	5.17759	12.1457	10.1554	10.1727	2.28941	8.39529	4.06549	10.4692	5.67963	5.09275	2.08415	-0.16957	-0.19012	2.7343	7.09031
QnCov-050-2P	3.98249	9.06077	8.10356	-0.23821	3.87014	2.39478	6.63264	4.96764	3.46108	1.67326	6.91412	3.6367	2.17901	2.43471	4.12738	5.09817	4.5985	8.22811	0	4.63073	8.24871	6.83755	5.37136	3.72672	9.24685	5.58222	2.32247	8.77111	5.80676	7.22455	5.6833	9.36442	7.67221	6.04147	5.2808	12.1831	10.103	10.0691	2.16349	8.44773	4.0041	10.3762	4.86941	4.65462	2.26785	-0.13352	-0.18945	2.60736	6.76844
QnCov-045-3P	4.09025	8.76627	8.66034	-0.36806	4.01394	3.34618	6.95827	4.86944	3.60941	1.77268	7.04102	4.95601	3.09709	2.79128	4.50984	5.28443	4.8816	8.31071	0	5.23137	8.58476	7.22239	5.51099	4.06103	9.33611	4.97182	2.3875	8.08966	6.51846	7.60284	7.71514	9.15797	8.70892	7.17764	5.35457	12.8657	10.058	10.6793	2.72566	8.73758	5.86205	10.6264	5.57514	4.8212	2.51687	-0.16209	-0.10535	3.55038	5.93706
QnCov-046-3P	4.28815	7.73089	8.45085	-0.25029	2.76769	3.09785	7.29762	4.92511	3.88325	1.94851	5.20144	4.78748	2.03676	2.85058	2.83953	5.1626	5.50124	8.44983	0	5.54896	8.6565	7.46712	5.79826	3.83201	8.01263	5.62416	2.41064	6.82243	6.29292	7.94902	6.96225	9.32286	8.71059	7.48355	5.41236	13.3223	10.1616	11.5264	2.47274	8.85941	6.37026	11.2652	5.33672	4.81244	2.19466	-0.11855	-0.01587	8.44468	6.55253
QnCov-053-2P	4.24859	8.82995	8.09769	-0.15314	2.80862	3.30939	6.75018	5.02136	3.74941	2.02187	4.79294	3.84212	2.15456	2.77859	2.62605	4.30986	5.00391	8.20976	0	5.28642	8.06445	6.78407	5.8903	4.23506	8.96773	5.51701	2.45305	8.00716	6.33309	7.42583	6.54892	9.40973	8.48702	6.49559	5.68517	12.9835	10.1245	10.784	2.11742	8.66697	8.42601	10.3895	5.7267	4.67448	2.62066	-0.28878	0.08749	1.10358	6.2521
QnCov-090-1P	3.33218	6.85056	7.24451	-0.10057	2.29792	2.28128	6.27711	4.8929	3.47664	1.67882	5.49233	3.72319	1.98868	2.34867	3.04046	4.43002	4.6655	7.53962	0	4.68432	8.89573	6.91414	5.25805	3.43816	7.11855	5.19685	2.3116	7.28191	6.80346	7.48789	6.01815	9.59527	7.45567	5.17015	5.27075	12.2988	10.1317	10.8979	1.92852	8.41751	9.72722	10.2274	5.68832	4.3401	1.82143	-0.11146	0.00329	1.02019	5.51739
QnCov-044-1P	3.84225	7.27035	7.86459	-0.20825	2.49268	2.77148	6.76887	5.10455	3.49256	1.84128	4.57754	3.71587	1.93447	2.41083	2.50111	5.08228	4.90424	7.88541	0	4.80042	9.59848	6.92988	5.4631	3.49468	8.05179	5.42309	2.28041	7.89138	5.81184	7.75941	7.54775	9.18363	7.74107	5.1188	5.39475	12.8939	10.0996	11.054	2.02494	8.70811	7.14272	10.9102	5.8103	4.79133	2.86388	-0.06218	-0.0044	2.98015	6.56082
QnCov-062-2P	4.48212	9.57739	8.4337	-0.16954	6.33605	2.45626	6.76273	5.08724	3.95664	1.78145	7.6189	4.15073	2.41851	2.85814	6.29059	5.06626	5.2876	9.32587	0	5.37496	10.718	7.36272	5.80204	3.93238	10.3436	5.40683	2.41472	10.7014	6.90348	7.81374	6.1589	9.64652	8.37154	7.73006	5.51107	12.9329	10.3207	11.7848	2.17483	8.58191	5.08596	10.4471	6.38077	5.69143	2.56563	-0.05333	0.13251	2.83356	7.06387
QnCov-080-3P	3.87648	7.21018	7.57995	-0.20637	1.57198	2.67923	6.42767	5.15624	4.13975	1.38044	2.88509	4.08381	2.46482	2.38307	0.59084	5.27458	5.0584	7.63571	0	4.82201	8.02882	6.76252	5.34254	3.46698	7.53947	5.54331	2.32593	6.47755	6.04579	7.25425	6.48959	9.10243	7.99568	6.97171	5.04716	12.8646	10.0788	11.2623	1.92907	8.58225	7.4168	10.3704	5.322	4.76825	2.27497	-0.19828	0.02413	2.44386	6.14137
QnCov-050-1P	4.16181	8.67995	8.3196	-0.18932	3.31528	2.65526	6.81147	5.12173	3.54858	1.7589	6.60005	3.82814	2.5084	2.5094	4.02005	5.44838	4.69535	8.03282	0	4.72022	8.17114	6.86133	5.34513	3.71583	8.9041	5.73084	2.35871	8.48412	6.13207	7.32236	5.41243	9.34974	7.67289	7.31166	5.39728	12.6042	10.0826	10.4963	1.85621	8.63914	7.83439	11.7033	5.21586	4.55829	2.42666	-0.03958	0.0847	3.14345	7.03179
QnCov-062-3P	4.07795	8.32452	8.4344	-0.15218	3.77865	2.42548	6.85752	5.0092	3.6681	1.93242	7.49584	3.96078	2.19968	2.63968	4.91398	4.88279	5.0804	8.55294	0	5.24864	10.6488	7.15639	5.53474	3.702	9.08476	5.20437	2.28124	7.89651	6.23259	7.86948	6.0223	9.35951	8.60152	7.16903	5.46951	13.0901	10.2093	11.3824	2.02446	8.82971	5.40022	10.5	5.61914	5.1028	2.54526	-0.08387	0.09716	2.28375	6.97656
Interplate Controls (IPC)-2	6.79151	6.60419	7.15937	-0.08153	8.69803	9.93407	9.37544	9.83568	7.67343	7.79662	4.58251	3.55411	8.20669	10.7073	7.60526	7.31483	8.89666	8.52068	0	9.72802	8.73702	8.94731	10.2072	10.2023	7.28155	8.62442	8.19112	11.5664	10.4587	6.58851	9.93656	7.75976	7.19591	9.58587	8.03274	10.0124	5.94617	6.80634	8.28591	5.55599	5.85291	8.16719	7.42554	6.90355	9.10196	0.04401	-0.21444	2.46068	8.78954
QnCov-043-2P	4.28642	7.42096	8.08678	-0.43337	3.8564	2.90981	7.15117	4.92887	3.69928	2.05791	7.1048	4.73806	1.85939	2.93618	3.80852	5.77559	5.33831	8.45013	0	5.15321	8.08925	6.99896	5.38459	4.51026	7.88373	4.98465	2.36259	7.97514	6.02479	7.60379	6.57301	9.19536	7.89938	8.22081	5.37552	12.9907	9.98396	11.3206	2.28136	8.75938	4.1418	11.0472	6.02253	4.86328	2.44468	-0.17782	0.03608	8.18744	6.40874
QnCov-081-1P	4.09244	8.2403	7.86837	-0.25894	2.90415	3.12735	6.76496	5.06398	4.04815	1.98287	5.21377	4.11687	2.05441	2.87132	2.96924	5.04783	5.07069	8.0401	0	4.93268	8.85305	7.20911	5.39713	3.30469	8.60229	5.37105	2.38326	9.11261	6.93405	7.93793	7.38321	7.9786	7.90953	4.79714	5.30343	13.1407	10.1901	11.4581	1.94655	8.71078	3.91505	9.62521	7.52129	4.84964	2.53569	-0.21127	-0.01435	8.39011	6.17007
QnCov-060-2P	4.30096	9.77063	8.03443	-0.21022	3.2717	3.06667	6.34562	4.87062	3.86976	1.87949	6.42221	5.09433	2.4397	2.71522	3.53871	5.21886	4.89652	8.0075	0	4.64235	8.07942	7.19383	5.19821	3.69566	9.92871	5.67441	2.4523	9.07634	6.06638	7.52474	6.55092	9.15315	8.17079	5.42728	5.34782	12.1341	10.2177	10.5203	2.24231	8.24774	3.72094	9.92792	6.75099	5.14429	2.4885	-0.21193	-0.06998	3.0389	6.76009
QnCov-068-2P	3.90871	7.62256	7.65594	-0.17136	3.46004	2.33145	6.49262	5.00047	3.50512	1.76824	6.84259	4.82379	2.3034	2.34666	4.35119	5.00082	4.38028	7.81437	0	4.36374	8.05145	7.20228	5.02143	3.67906	7.76711	5.15572	2.02346	8.09641	6.76703	7.50592	5.61772	8.62468	7.89373	6.25879	5.28869	12.8328	10.2373	11.3107	1.95982	8.60659	4.74444	10.2348	6.25765	4.63623	2.01794	-0.18873	0.06136	1.70689	6.46216
QnCov-071-3P	3.56997	7.15651	8.26148	-0.16598	2.404	2.21786	6.73469	4.96293	3.75892	1.84369	4.39521	4.71306	2.0903	2.51557	2.47608	4.95876	4.8256	7.85262	0	4.78345	8.84434	7.04862	5.53858	3.81137	7.18607	4.82408	1.97229	6.51715	6.51013	7.71463	6.51428	9.65244	7.97958	7.59275	5.33077	12.1222	10.1323	11.6201	2.06991	8.95605	4.46234	11.1349	5.46431	4.27358	2.00183	-0.23729	0.07296	2.05827	6.60719
QnCov-066-2P	4.48536	9.3251	9.09671	-0.09329	6.19127	3.17706	6.80135	5.19006	3.33098	1.99221	7.68358	4.9439	3.11576	3.21325	6.34585	4.35042	5.6053	9.64814	0	5.09255	8.7118	7.01804	5.25891	4.33979	10.3283	6.15978	2.58559	11.6607	6.66413	8.72237	6.35112	9.0646	8.294	5.27882	5.43539	13.0175	10.3011	10.6932	2.67255	9.01015	6.79852	11.0972	6.76655	6.03814	2.23644	-0.15104	0.15288	3.08999	5.76688
QnCov-079-2P	4.23977	8.62512	8.81391	-0.11592	5.42499	3.49016	6.90659	5.17548	4.16043	2.41533	7.76188	6.18162	2.77993	2.94859	6.23849	6.10427	5.38138	9.20524	0	5.4057	8.86596	7.4472	4.94492	3.04155	8.57014	5.48607	4.10374	9.15266	6.86414	8.63923	5.946	8.05093	9.67915	8.18676	5.60412	13.2606	10.3533	10.1753	3.00021	8.96618	3.91868	10.1182	6.65953	5.84201	3.3218	-0.16119	0.15372	2.60632	5.63863
QnCov-080-1P	3.93955	7.10786	7.8707	-0.08204	1.83038	3.13633	6.71049	5.35353	4.04805	2.04468	4.46307	4.26095	2.53441	2.60885	1.90117	5.08478	5.21126	7.94335	0	4.84546	8.17012	6.89904	5.31647	3.68066	7.2756	5.62739	2.60098	7.8931	6.48675	7.56233	6.607	9.14608	8.10214	6.59598	5.18208	12.8178	10.2029	11.1549	2.11257	8.78748	7.98691	10.1388	6.3979	4.7147	2.14735	-0.19515	0.05691	2.15069	6.12867
QnCov-053-1P	4.00311	7.39554	7.96501	-0.06	3.75711	3.24847	6.59611	5.07902	3.70472	2.07549	6.95823	3.88735	1.77487	2.48384	4.72101	4.58322	4.83365	8.24767	0	5.09025	7.78367	6.72991	5.62174	4.06299	7.60481	5.46367	2.5719	8.02429	6.48426	7.49533	6.03101	9.40821	8.56423	6.89193	5.66015	12.8816	10.2609	10.3248	1.79307	8.61961	7.01116	10.9665	6.30739	4.60834	2.58653	-0.33831	0.09798	1.03714	6.05814
QnCov-086-2P	4.02795	7.48593	7.83768	-0.11556	3.61866	3.66425	6.95659	5.17791	4.01066	2.19004	6.79776	5.72406	2.56831	2.9655	4.42258	5.58954	4.97469	8.04861	0	5.04383	8.16979	7.11131	5.2301	3.62507	7.90436	5.67836	2.78714	9.14175	8.2324	8.04123	7.23494	9.21305	9.08217	5.64092	5.38577	13.0451	10.2554	10.9985	2.32087	8.84113	4.23181	10.255	7.23979	4.93237	2.09989	-0.13886	0.19948	3.48769	5.90377
QnCov-049-1P	3.95547	8.95086	8.37618	-0.17322	3.40616	3.04871	6.55024	5.24717	3.71312	1.8423	6.75423	4.16047	2.52993	2.83749	4.37797	5.87773	4.85079	8.31706	0	4.82205	8.52722	6.6982	5.02838	4.02499	8.81024	5.20071	2.89448	8.49487	6.22124	7.71599	6.22639	8.66094	7.37136	10.5777	5.42782	12.7341	9.6375	9.67895	1.83349	9.00102	5.86848	10.6767	4.83241	4.513	1.46179	-0.17369	0.04096	3.43891	6.60951
Interplate Controls (IPC)-3	6.68828	6.25823	6.69746	0.03549	8.39827	9.64186	9.14983	9.2574	7.03493	7.08113	4.04427	2.76793	7.93511	10.3666	6.64336	6.46629	8.67181	7.85174	0	9.29806	7.87672	8.06948	9.92274	9.7296	6.77781	8.21983	7.21759	10.7088	9.75887	5.79445	9.49223	7.30301	6.81247	9.49407	6.92046	9.52307	5.49953	6.25604	7.96881	5.17163	5.41612	7.46411	6.8676	6.50128	8.82318	-0.11066	-0.22374	2.07106	7.9956
LOD	1.31853	1.09863	2.04715	0.05621	0.85122	2.60388	0.61675	1.06935	1.00549	1.76563	0.2204	-0.03752	1.97844	1.90271	1.71567	-0.05804	1.41873	1.43858	0	1.78078	1.45008	1.47376	1.39771	2.00595	0.75089	2.14392	2.29237	3.08035	1.68979	1.79225	1.83855	2.03449	1.82877	1.81843	0.81598	0.91909	1.23855	2.19823	2.38979	1.36009	1.71766	1.35628	1.59564	2.79198	1.87842	-0.02058	0.06591	-0.03112	1.42498
Missing Data freq.	0	0	0	1	0	0.12	0	0	0	0.39	0	0	0.19	0.01	0.04	0	0	0	0	0	0	0	0	0	0	0	0.28	0	0	0	0	0	0	0	0	0	0	0	0.69	0	0	0	0	0	0.07	0.96	0.54	0	0
Normalization	Intensity Normalized (v.2)	Intensity Normalized (v.2)	Intensity Normalized (v.2)	Intensity Normalized (v.2)	Intensity Normalized (v.2)	Intensity Normalized (v.2)	Intensity Normalized (v.2)	Intensity Normalized (v.2)	Intensity Normalized (v.2)	Intensity Normalized (v.2)	Intensity Normalized (v.2)	Intensity Normalized (v.2)	Intensity Normalized (v.2)	Intensity Normalized (v.2)	Intensity Normalized (v.2)	Intensity Normalized (v.2)	Intensity Normalized (v.2)	Intensity Normalized (v.2)	Intensity Normalized (v.2)	Intensity Normalized (v.2)	Intensity Normalized (v.2)	Intensity Normalized (v.2)	Intensity Normalized (v.2)	Intensity Normalized (v.2)	Intensity Normalized (v.2)	Intensity Normalized (v.2)	Intensity Normalized (v.2)	Intensity Normalized (v.2)	Intensity Normalized (v.2)	Intensity Normalized (v.2)	Intensity Normalized (v.2)	Intensity Normalized (v.2)	Intensity Normalized (v.2)	Intensity Normalized (v.2)	Intensity Normalized (v.2)	Intensity Normalized (v.2)	Intensity Normalized (v.2)	Intensity Normalized (v.2)	Intensity Normalized (v.2)	Intensity Normalized (v.2)	Intensity Normalized (v.2)	Intensity Normalized (v.2)	Intensity Normalized (v.2)	Intensity Normalized (v.2)	Intensity Normalized (v.2)	Intensity Normalized (v.2)	Intensity Normalized (v.2)	Intensity Normalized (v.2)	Intensity Normalized (v.2)
[truncated: 347 more columns]
