# Supplementary material for: Post-booster longitudinal plasma proteomic changes following BNT162b2 COVID-19 vaccination in Qatar
Source: Front Immunol. 2026 Apr 24;17:1762522. doi: 10.3389/fimmu.2026.1762522 (PMC13152856; doi:10.3389/fimmu.2026.1762522)
Supplement: Supplementary file 9 [file Table2.xlsx]

## Sheet: Supplementary Table 2
Supplementary Table 2. Proteomic alterations in infection naive and previously infected individuals with recent or earlier infections.
protein	log2FC	CI Lower limit	CI Upper limit	raw p-value	BH-adj p-value	FC	condition
PARP-1	0.552613	0.23877	0.866456	0.000817749	0.128675	1.46674	infection-naive M3vsD0
MMP-7	-0.571314	-0.895844	-0.246784	0.000819583	0.128675	0.673004	infection-naive M3vsD0
MMP-1	0.655452	0.172981	1.13792	0.00856444	0.896411	1.57511	infection-naive M3vsD0
DECR1	0.83167	0.102459	1.56088	0.0260739	0.913942	1.77974	infection-naive M3vsD0
PDGFB	0.716608	0.0838088	1.34941	0.0271059	0.913942	1.64331	infection-naive M3vsD0
TGM2	-0.274754	-0.51798	-0.0315277	0.0274735	0.913942	0.826591	infection-naive M3vsD0
TR	0.29177	0.0280353	0.555504	0.030702	0.913942	1.22414	infection-naive M3vsD0
ITGB2	0.21194	0.0185777	0.405303	0.0322197	0.913942	1.15824	infection-naive M3vsD0
Dkk-1	0.438195	0.0370793	0.839311	0.0327764	0.913942	1.35491	infection-naive M3vsD0
4E-BP1	-0.513917	-0.994895	-0.0329402	0.0366492	0.913942	0.700318	infection-naive M3vsD0
SRC	0.542063	0.0319092	1.05222	0.0376688	0.913942	1.45605	infection-naive M3vsD0
OSM	0.375839	0.017097	0.734581	0.0403353	0.913942	1.29759	infection-naive M3vsD0
ANGPT1	0.632439	0.0276271	1.23725	0.0407018	0.913942	1.55018	infection-naive M3vsD0
CD40-L	0.724401	0.0240964	1.42471	0.0428443	0.913942	1.65221	infection-naive M3vsD0
IDUA	0.282875	-0.000486706	0.566236	0.0503827	0.913942	1.21662	infection-naive M3vsD0
STK4	0.583053	-0.00559695	1.1717	0.0521499	0.913942	1.49802	infection-naive M3vsD0
PDGFA	0.480268	-0.00566127	0.966198	0.0526451	0.913942	1.395	infection-naive M3vsD0
ST1A1	0.466518	-0.0484669	0.981504	0.0749024	0.913942	1.38177	infection-naive M3vsD0
SIT1	0.241097	-0.0217016	0.503895	0.0714659	0.913942	1.18189	infection-naive M3vsD0
IGFBP-2	0.3107	-0.029514	0.650913	0.0727285	0.913942	1.24031	infection-naive M3vsD0
NEMO	0.595999	-0.0670502	1.25905	0.0772277	0.913942	1.51152	infection-naive M3vsD0
CHIT1	0.990492	-0.129261	2.11025	0.08192	0.913942	1.98686	infection-naive M3vsD0
HB-EGF	0.373112	-0.0491873	0.795412	0.0822874	0.913942	1.29514	infection-naive M3vsD0
PTX3	0.18459	-0.0268933	0.396073	0.085974	0.913942	1.13649	infection-naive M3vsD0
SORT1	0.165498	-0.0261251	0.357122	0.0892421	0.913942	1.12155	infection-naive M3vsD0
PAI-1	0.443388	-0.0708837	0.95766	0.0897824	0.913942	1.35979	infection-naive M3vsD0
PECAM-1	0.400283	-0.0641697	0.864736	0.089902	0.913942	1.31977	infection-naive M3vsD0
THPO	0.175944	-0.0346645	0.386552	0.0999619	0.913942	1.1297	infection-naive M3vsD0
AGRP	0.176837	-0.0377796	0.391454	0.104591	0.913942	1.1304	infection-naive M3vsD0
PRDX1	-0.321787	-0.716473	0.0728984	0.108209	0.913942	0.800078	infection-naive M3vsD0
PGF	0.145563	-0.0331702	0.324295	0.108589	0.913942	1.10616	infection-naive M3vsD0
JAM-A	0.491072	-0.112148	1.09429	0.108725	0.913942	1.40549	infection-naive M3vsD0
CD84	0.199324	-0.0457989	0.444448	0.109123	0.913942	1.14816	infection-naive M3vsD0
TGF-alpha	0.122194	-0.0286975	0.273085	0.110558	0.913942	1.08839	infection-naive M3vsD0
CD40	0.240195	-0.0567336	0.537124	0.110935	0.913942	1.18115	infection-naive M3vsD0
MMP-3	0.241477	-0.0686469	0.551601	0.124664	0.913942	1.1822	infection-naive M3vsD0
CCL17	0.414024	-0.117948	0.945997	0.124838	0.913942	1.3324	infection-naive M3vsD0
MMP12	-0.182521	-0.418234	0.0531909	0.126728	0.913942	0.881162	infection-naive M3vsD0
PPP1R9B	0.469367	-0.153787	1.09252	0.137216	0.913942	1.3845	infection-naive M3vsD0
RARRES2	0.138909	-0.0468327	0.324651	0.139986	0.913942	1.10107	infection-naive M3vsD0
IL10	0.239986	-0.0827738	0.562745	0.142241	0.913942	1.18098	infection-naive M3vsD0
IL10_1	0.232354	-0.0802385	0.544946	0.142363	0.913942	1.17475	infection-naive M3vsD0
LAP_TGF-beta-1	0.228669	-0.0818099	0.539147	0.14599	0.913942	1.17175	infection-naive M3vsD0
NT-3	-0.149423	-0.353314	0.0544684	0.147971	0.913942	0.901611	infection-naive M3vsD0
CXCL16	0.109593	-0.0410165	0.260203	0.150815	0.913942	1.07892	infection-naive M3vsD0
CSF-1	0.0961623	-0.0375036	0.229828	0.155417	0.913942	1.06893	infection-naive M3vsD0
SELP	0.324995	-0.126971	0.776961	0.15561	0.913942	1.25266	infection-naive M3vsD0
HNMT	0.24548	-0.101926	0.592885	0.162782	0.913942	1.18549	infection-naive M3vsD0
MMP-9	0.240422	-0.100436	0.58128	0.163524	0.913942	1.18134	infection-naive M3vsD0
MARCO	0.100483	-0.0427559	0.243721	0.165799	0.913942	1.07213	infection-naive M3vsD0
CKAP4	0.141547	-0.0628499	0.345943	0.171209	0.913942	1.10309	infection-naive M3vsD0
IL-1ra	0.302908	-0.135833	0.741649	0.172487	0.913942	1.23363	infection-naive M3vsD0
PAR-1	0.201834	-0.0907508	0.494419	0.17284	0.913942	1.15016	infection-naive M3vsD0
HGF	0.155216	-0.0751554	0.385586	0.182918	0.913942	1.11359	infection-naive M3vsD0
ZBTB16	0.426496	-0.229545	1.08254	0.198181	0.913942	1.34397	infection-naive M3vsD0
ITGA6	0.288475	-0.146013	0.722963	0.18928	0.913942	1.22135	infection-naive M3vsD0
FAS	0.113933	-0.0583129	0.286179	0.190929	0.913942	1.08217	infection-naive M3vsD0
CD244	0.158235	-0.0828127	0.399282	0.194264	0.913942	1.11592	infection-naive M3vsD0
TIMP4	0.124091	-0.0657469	0.313928	0.196133	0.913942	1.08982	infection-naive M3vsD0
AREG	0.103751	-0.0575045	0.265006	0.20316	0.913942	1.07456	infection-naive M3vsD0
CNTNAP2	0.127941	-0.0718902	0.327772	0.205352	0.913942	1.09273	infection-naive M3vsD0
AXL	0.114654	-0.0649118	0.294219	0.206569	0.913942	1.08272	infection-naive M3vsD0
TNFRSF14	0.149576	-0.0854261	0.384579	0.207989	0.913942	1.10924	infection-naive M3vsD0
CASP-3	0.419803	-0.241445	1.08105	0.209126	0.913942	1.33774	infection-naive M3vsD0
GLO1	-0.22857	-0.589865	0.132725	0.210706	0.913942	0.853481	infection-naive M3vsD0
ADM	0.121518	-0.0736503	0.316686	0.217932	0.913942	1.08788	infection-naive M3vsD0
BMP-6	0.123276	-0.0757974	0.322349	0.220413	0.913942	1.08921	infection-naive M3vsD0
AXIN1	0.463233	-0.287044	1.21351	0.221754	0.913942	1.37863	infection-naive M3vsD0
IL8	-0.204108	-0.536688	0.128472	0.224506	0.913942	0.868075	infection-naive M3vsD0
CXCL10	0.296225	-0.188869	0.781319	0.226795	0.913942	1.22793	infection-naive M3vsD0
TNF-R1	0.116127	-0.0745826	0.306836	0.228113	0.913942	1.08382	infection-naive M3vsD0
IL-18BP	0.115751	-0.0749924	0.306495	0.229685	0.913942	1.08354	infection-naive M3vsD0
TRIM5	0.287862	-0.188837	0.764562	0.23194	0.913942	1.22083	infection-naive M3vsD0
TM	0.0996718	-0.065594	0.264938	0.232537	0.913942	1.07153	infection-naive M3vsD0
SLAMF7	0.124693	-0.0916258	0.341012	0.252973	0.913942	1.09028	infection-naive M3vsD0
MB	0.207149	-0.140461	0.55476	0.238067	0.913942	1.1544	infection-naive M3vsD0
MCP-1_1	0.130163	-0.0919094	0.352235	0.245795	0.913942	1.09442	infection-naive M3vsD0
HSP_27	0.143847	-0.1026	0.390294	0.24775	0.913942	1.10485	infection-naive M3vsD0
HCLS1	0.359318	-0.256492	0.975129	0.247893	0.913942	1.28282	infection-naive M3vsD0
PGLYRP1	0.135299	-0.0979487	0.368547	0.250659	0.913942	1.09832	infection-naive M3vsD0
PIK3AP1	-0.236378	-0.651514	0.178758	0.259374	0.913942	0.848874	infection-naive M3vsD0
MCP-2	0.295267	-0.224643	0.815177	0.260601	0.913942	1.22711	infection-naive M3vsD0
CD4	0.0844755	-0.0643931	0.233344	0.261003	0.913942	1.0603	infection-naive M3vsD0
PD-L1	0.126248	-0.0964039	0.348899	0.261362	0.913942	1.09145	infection-naive M3vsD0
PLXNA4	0.444526	-0.353941	1.24299	0.27002	0.913942	1.36087	infection-naive M3vsD0
TNFRSF11A	0.11197	-0.089397	0.313338	0.270607	0.913942	1.0807	infection-naive M3vsD0
LOX-1	0.15357	-0.122904	0.430044	0.271109	0.913942	1.11232	infection-naive M3vsD0
MCP-1	0.109798	-0.0885849	0.30818	0.272819	0.913942	1.07908	infection-naive M3vsD0
CCL20	-0.309907	-0.870164	0.25035	0.273075	0.913942	0.806694	infection-naive M3vsD0
PSIP1	0.207201	-0.167671	0.582074	0.273442	0.913942	1.15445	infection-naive M3vsD0
CST5	0.143477	-0.118875	0.40583	0.278503	0.913942	1.10456	infection-naive M3vsD0
IGFBP-1	0.386717	-0.350498	1.12393	0.297908	0.913942	1.30741	infection-naive M3vsD0
SPRY2	0.399009	-0.365449	1.16347	0.3003	0.913942	1.3186	infection-naive M3vsD0
U-PAR	0.0832739	-0.074116	0.240664	0.294295	0.913942	1.05942	infection-naive M3vsD0
Gal-9	0.106632	-0.0951513	0.308415	0.294879	0.913942	1.07671	infection-naive M3vsD0
PTH1R	0.148606	-0.13502	0.432232	0.298965	0.913942	1.1085	infection-naive M3vsD0
TNF-R2	0.110711	-0.101849	0.323272	0.301818	0.913942	1.07976	infection-naive M3vsD0
CD5	0.0930995	-0.0863714	0.27257	0.303756	0.913942	1.06666	infection-naive M3vsD0
LTBR	0.0860441	-0.0800545	0.252143	0.304417	0.913942	1.06146	infection-naive M3vsD0
HO-1	0.12178	-0.114163	0.357722	0.306169	0.913942	1.08808	infection-naive M3vsD0
VEGFA	0.132274	-0.124172	0.38872	0.306489	0.913942	1.09602	infection-naive M3vsD0
RETN	0.130975	-0.124538	0.386488	0.309475	0.913942	1.09503	infection-naive M3vsD0
BOC	0.0888364	-0.0855736	0.263246	0.312519	0.913942	1.06351	infection-naive M3vsD0
HEXIM1	0.290591	-0.284671	0.865852	0.316488	0.913942	1.22314	infection-naive M3vsD0
PRSS27	0.166588	-0.165363	0.49854	0.319634	0.913942	1.1224	infection-naive M3vsD0
SH2B3	0.384981	-0.391825	1.16179	0.325555	0.913942	1.30584	infection-naive M3vsD0
TRAIL	0.0712305	-0.0711962	0.213657	0.3213	0.913942	1.05061	infection-naive M3vsD0
IL18_1	0.139075	-0.139989	0.41814	0.322986	0.913942	1.1012	infection-naive M3vsD0
AMBP	-0.0480281	-0.144468	0.0484117	0.323329	0.913942	0.967257	infection-naive M3vsD0
ACE2	-0.1354	-0.40731	0.136509	0.323375	0.913942	0.910417	infection-naive M3vsD0
EIF4G1	0.350249	-0.363514	1.06401	0.330406	0.913942	1.27478	infection-naive M3vsD0
DAPP1	0.492755	-0.512987	1.4985	0.331155	0.913942	1.40713	infection-naive M3vsD0
IGFBP-7	0.0855816	-0.0906743	0.261837	0.335486	0.913942	1.06112	infection-naive M3vsD0
VEGFD	0.098735	-0.105324	0.302794	0.337167	0.913942	1.07083	infection-naive M3vsD0
CXCL11	0.245893	-0.266383	0.758168	0.340986	0.913942	1.18583	infection-naive M3vsD0
SOD2	0.0356462	-0.0388057	0.110098	0.342219	0.913942	1.02502	infection-naive M3vsD0
MGMT	0.327053	-0.35974	1.01385	0.344793	0.913942	1.25445	infection-naive M3vsD0
ADA	-0.103881	-0.323416	0.115655	0.347852	0.913942	0.930527	infection-naive M3vsD0
IFN-gamma	0.288985	-0.324428	0.902397	0.34994	0.913942	1.22178	infection-naive M3vsD0
LAMP3	0.163176	-0.184408	0.510759	0.35162	0.913942	1.11975	infection-naive M3vsD0
DNER	0.065566	-0.0742591	0.205391	0.352188	0.913942	1.0465	infection-naive M3vsD0
IL-27	0.0882741	-0.1031	0.279649	0.360045	0.926674	1.0631	infection-naive M3vsD0
GT	0.253877	-0.331707	0.839461	0.38901	0.933489	1.19241	infection-naive M3vsD0
DDX58	0.161251	-0.199075	0.521577	0.374434	0.933489	1.11826	infection-naive M3vsD0
CCL23	0.100299	-0.124266	0.324865	0.375379	0.933489	1.072	infection-naive M3vsD0
Gal-4	0.122311	-0.152299	0.39692	0.376692	0.933489	1.08848	infection-naive M3vsD0
PRSS8	0.0742128	-0.0946212	0.243047	0.382943	0.933489	1.05279	infection-naive M3vsD0
CCL16	0.141387	-0.181566	0.46434	0.384832	0.933489	1.10296	infection-naive M3vsD0
IL16	0.114416	-0.148755	0.377588	0.38813	0.933489	1.08254	infection-naive M3vsD0
SRPK2	0.316499	-0.41446	1.04746	0.390035	0.933489	1.24531	infection-naive M3vsD0
RAGE	0.0900139	-0.120057	0.300085	0.394965	0.933489	1.06438	infection-naive M3vsD0
IL12RB1	0.063358	-0.112414	0.23913	0.472395	0.95698	1.0449	infection-naive M3vsD0
HSD11B1	0.0862193	-0.116327	0.288766	0.39806	0.933489	1.06158	infection-naive M3vsD0
CDSN	0.104533	-0.142439	0.351506	0.40073	0.933489	1.07515	infection-naive M3vsD0
CLEC6A	0.121434	-0.167729	0.410597	0.404391	0.933489	1.08782	infection-naive M3vsD0
NCR1	0.101016	-0.142735	0.344767	0.410581	0.933489	1.07253	infection-naive M3vsD0
SERPINA12	0.568794	-0.808986	1.94657	0.412353	0.933489	1.48328	infection-naive M3vsD0
PIgR	0.0317189	-0.0451425	0.10858	0.412544	0.933489	1.02223	infection-naive M3vsD0
GDNF	0.0895363	-0.129022	0.308095	0.415942	0.933489	1.06403	infection-naive M3vsD0
CTSD	0.0758168	-0.110097	0.261731	0.418052	0.933489	1.05396	infection-naive M3vsD0
CD6	0.0886539	-0.130831	0.308138	0.422479	0.933489	1.06338	infection-naive M3vsD0
TNFSF14	0.143364	-0.21368	0.500409	0.425199	0.933489	1.10448	infection-naive M3vsD0
IL18	0.110616	-0.166911	0.388143	0.428606	0.933489	1.07969	infection-naive M3vsD0
CTSZ	0.0696336	-0.105318	0.244585	0.429256	0.933489	1.04945	infection-naive M3vsD0
ALCAM	0.0457851	-0.0700404	0.161611	0.432403	0.933489	1.03224	infection-naive M3vsD0
MMP-2	0.0852503	-0.130964	0.301465	0.433572	0.933489	1.06087	infection-naive M3vsD0
IL-18R1	0.108639	-0.167181	0.38446	0.434043	0.933489	1.07821	infection-naive M3vsD0
PRDX5	0.230892	-0.371775	0.833559	0.446632	0.943822	1.17356	infection-naive M3vsD0
CDH5	-0.0821544	-0.297917	0.133608	0.449431	0.943822	0.944646	infection-naive M3vsD0
PLC	0.0631423	-0.103348	0.229633	0.451221	0.943822	1.04474	infection-naive M3vsD0
GRN	0.0622105	-0.102314	0.226736	0.452567	0.943822	1.04406	infection-naive M3vsD0
LIF-R	0.0482744	-0.0797666	0.176315	0.453876	0.943822	1.03403	infection-naive M3vsD0
DCTN1	0.203041	-0.354514	0.760596	0.469338	0.95698	1.15112	infection-naive M3vsD0
GP6	0.145862	-0.256348	0.548071	0.471177	0.95698	1.10639	infection-naive M3vsD0
TNFSF13B	0.0593227	-0.104657	0.223303	0.472268	0.95698	1.04198	infection-naive M3vsD0
MCP-4	0.148146	-0.271923	0.568216	0.483418	0.973033	1.10814	infection-naive M3vsD0
CHI3L1	0.0894475	-0.169187	0.348082	0.491906	0.976002	1.06396	infection-naive M3vsD0
GALNT3	0.0476361	-0.103867	0.19914	0.531424	0.981392	1.03357	infection-naive M3vsD0
IL-17C	0.131227	-0.257296	0.519751	0.502034	0.976002	1.09522	infection-naive M3vsD0
TNFRSF10A	0.0570633	-0.112367	0.226494	0.503264	0.976002	1.04035	infection-naive M3vsD0
CCL19	0.142534	-0.281942	0.567011	0.504521	0.976002	1.10384	infection-naive M3vsD0
IL-17RA	0.0887599	-0.176476	0.353996	0.505984	0.976002	1.06346	infection-naive M3vsD0
BLM_hydrolase	0.0658652	-0.131448	0.263179	0.507041	0.976002	1.04671	infection-naive M3vsD0
ICAM-2	0.0593485	-0.119219	0.237916	0.508883	0.976002	1.042	infection-naive M3vsD0
CXCL5	0.255931	-0.51574	1.0276	0.509759	0.976002	1.19411	infection-naive M3vsD0
FGF-21	-0.225901	-0.929787	0.477986	0.523495	0.981392	0.855061	infection-naive M3vsD0
OPG_1	0.0607312	-0.129497	0.250959	0.525677	0.981392	1.04299	infection-naive M3vsD0
SCGB3A2	0.149998	-0.320976	0.620972	0.526657	0.981392	1.10957	infection-naive M3vsD0
CLEC4D	0.0965134	-0.207952	0.400979	0.52859	0.981392	1.06919	infection-naive M3vsD0
EGFR	0.0325302	-0.0720712	0.137132	0.536413	0.981392	1.0228	infection-naive M3vsD0
MASP1	0.0481942	-0.107871	0.20426	0.539269	0.981392	1.03397	infection-naive M3vsD0
IL-10RB	0.0583148	-0.132613	0.249243	0.543706	0.981392	1.04125	infection-naive M3vsD0
CLEC4C	0.0831883	-0.190762	0.357139	0.546028	0.981392	1.05936	infection-naive M3vsD0
BTN3A2	0.0625885	-0.143996	0.269173	0.546945	0.981392	1.04434	infection-naive M3vsD0
SLAMF1	0.0621548	-0.143003	0.267312	0.546954	0.981392	1.04402	infection-naive M3vsD0
FGF-21_1	-0.184402	-0.80426	0.435456	0.554182	0.984146	0.880014	infection-naive M3vsD0
DCBLD2	0.0396854	-0.0950416	0.174412	0.558092	0.984146	1.02789	infection-naive M3vsD0
CD8A	0.0882174	-0.212681	0.389116	0.559922	0.984146	1.06306	infection-naive M3vsD0
CCL25	0.0695611	-0.170407	0.309529	0.564353	0.984146	1.0494	infection-naive M3vsD0
LPL	-0.0487537	-0.217608	0.1201	0.565887	0.984146	0.966771	infection-naive M3vsD0
ST2	0.0999568	-0.247566	0.44748	0.567359	0.984146	1.07174	infection-naive M3vsD0
IRAK1	0.140177	-0.351079	0.631434	0.570429	0.984146	1.10204	infection-naive M3vsD0
PAPPA	-0.0580851	-0.271218	0.155048	0.587649	0.985834	0.960538	infection-naive M3vsD0
TPSAB1	0.0743057	-0.19163	0.340241	0.578461	0.985834	1.05285	infection-naive M3vsD0
FABP4	0.0918939	-0.238345	0.422133	0.580005	0.985834	1.06577	infection-naive M3vsD0
IL-1RT1	0.0328268	-0.0879383	0.153592	0.588797	0.985834	1.02301	infection-naive M3vsD0
TFF3	0.0541049	-0.146103	0.254312	0.59096	0.985834	1.03821	infection-naive M3vsD0
TNF	0.0632763	-0.180194	0.306746	0.605221	0.985834	1.04484	infection-naive M3vsD0
XCL1	0.0704396	-0.201533	0.342412	0.606464	0.985834	1.05004	infection-naive M3vsD0
TRANCE	0.0932651	-0.269195	0.455725	0.608791	0.985834	1.06678	infection-naive M3vsD0
REN	0.0783365	-0.232122	0.388795	0.615736	0.985834	1.0558	infection-naive M3vsD0
CDCP1	0.085951	-0.255123	0.427025	0.616189	0.985834	1.06139	infection-naive M3vsD0
IFNLR1	0.0437576	-0.130532	0.218048	0.617513	0.985834	1.0308	infection-naive M3vsD0
CPA1	-0.0966813	-0.482639	0.289277	0.618291	0.985834	0.935182	infection-naive M3vsD0
BACH1	0.131968	-0.395165	0.6591	0.618496	0.985834	1.09579	infection-naive M3vsD0
EPHB4	0.039841	-0.120116	0.199798	0.620297	0.985834	1.028	infection-naive M3vsD0
THBS2	0.0323385	-0.0979731	0.16265	0.621573	0.985834	1.02267	infection-naive M3vsD0
TIE2	0.0294631	-0.0893831	0.148309	0.621928	0.985834	1.02063	infection-naive M3vsD0
CD83	0.0411355	-0.127621	0.209892	0.627765	0.985834	1.02892	infection-naive M3vsD0
DFFA	0.0984865	-0.305747	0.50272	0.62792	0.985834	1.07065	infection-naive M3vsD0
IL6	0.0153731	-0.212535	0.243281	0.89276	0.989378	1.01071	infection-naive M3vsD0
COL1A1	-0.0440739	-0.230655	0.142507	0.638421	0.989378	0.969912	infection-naive M3vsD0
CD163	0.0621483	-0.200987	0.325284	0.63847	0.989378	1.04402	infection-naive M3vsD0
EDAR	0.0974068	-0.317864	0.512677	0.64076	0.989378	1.06985	infection-naive M3vsD0
CEACAM8	0.0665915	-0.221267	0.35445	0.645358	0.989378	1.04724	infection-naive M3vsD0
IL-15RA	0.00457259	-0.1491	0.158246	0.952575	0.989378	1.00317	infection-naive M3vsD0
hOSCAR	0.0343578	-0.120209	0.188924	0.658319	0.989378	1.0241	infection-naive M3vsD0
CXCL1	0.129745	-0.455411	0.714901	0.659109	0.989378	1.0941	infection-naive M3vsD0
CXCL1_1	0.116822	-0.420212	0.653855	0.665154	0.989378	1.08434	infection-naive M3vsD0
MEPE	0.0462832	-0.169625	0.262191	0.669741	0.989378	1.0326	infection-naive M3vsD0
MPO	-0.0275298	-0.202618	0.147558	0.753998	0.989378	0.981099	infection-naive M3vsD0
vWF	-0.0655283	-0.381655	0.250598	0.680009	0.989378	0.955595	infection-naive M3vsD0
HAOX1	-0.191255	-1.11788	0.735367	0.681298	0.989378	0.875844	infection-naive M3vsD0
ITGB6	0.0369375	-0.143707	0.217582	0.684115	0.989378	1.02593	infection-naive M3vsD0
TRAIL-R2	0.0398062	-0.157633	0.237245	0.688299	0.989378	1.02798	infection-naive M3vsD0
VSIG2	-0.0517726	-0.309808	0.206263	0.689721	0.989378	0.96475	infection-naive M3vsD0
SPON2	0.0251954	-0.102466	0.152857	0.694529	0.989378	1.01762	infection-naive M3vsD0
IL-12B	0.057618	-0.240148	0.355384	0.700196	0.989378	1.04075	infection-naive M3vsD0
CTSL1	0.0360382	-0.151285	0.223361	0.701849	0.989378	1.02529	infection-naive M3vsD0
IL7	0.0308948	-0.363232	0.425021	0.875728	0.989378	1.02165	infection-naive M3vsD0
FS	0.0507739	-0.217263	0.318811	0.70621	0.989378	1.03582	infection-naive M3vsD0
FABP2	0.0959431	-0.412472	0.604359	0.707262	0.989378	1.06876	infection-naive M3vsD0
CCL24	-0.0874836	-0.557317	0.38235	0.710974	0.989378	0.941163	infection-naive M3vsD0
ITGA11	0.0361593	-0.159707	0.232025	0.713338	0.989378	1.02538	infection-naive M3vsD0
IL2-RA	0.036164	-0.166718	0.239045	0.72279	0.989378	1.02538	infection-naive M3vsD0
uPA_1	0.0299498	-0.139799	0.199698	0.725496	0.989378	1.02098	infection-naive M3vsD0
TNFRSF9	0.0351672	-0.165092	0.235426	0.726731	0.989378	1.02468	infection-naive M3vsD0
TNFB	-0.0334643	-0.22441	0.157482	0.727258	0.989378	0.977071	infection-naive M3vsD0
IgG_Fc_receptor_II-b	0.00467175	-0.240409	0.249753	0.969662	0.989378	1.00324	infection-naive M3vsD0
uPA	-0.0268334	-0.182469	0.128802	0.731507	0.989378	0.981572	infection-naive M3vsD0
ADAM-TS13	0.0143612	-0.0695166	0.0982389	0.733296	0.989378	1.01	infection-naive M3vsD0
STAMBP	0.0981208	-0.475144	0.671385	0.733368	0.989378	1.07038	infection-naive M3vsD0
GDF-15	0.0491906	-0.241895	0.340276	0.736623	0.989378	1.03468	infection-naive M3vsD0
DLK-1	0.0691225	-0.34231	0.480556	0.738099	0.989378	1.04908	infection-naive M3vsD0
CPB1	-0.0615114	-0.453177	0.330154	0.754593	0.989378	0.95826	infection-naive M3vsD0
Gal-3	-0.0222974	-0.168959	0.124364	0.762196	0.989378	0.984663	infection-naive M3vsD0
CCL28	0.0358095	-0.200687	0.272306	0.76313	0.989378	1.02513	infection-naive M3vsD0
Ep-CAM	-0.0628879	-0.478812	0.353036	0.76345	0.989378	0.957346	infection-naive M3vsD0
STC1	0.0292268	-0.16748	0.225934	0.767435	0.989378	1.02047	infection-naive M3vsD0
CCL4	-0.0508534	-0.396188	0.294482	0.769437	0.989378	0.965365	infection-naive M3vsD0
t-PA	0.0372308	-0.218725	0.293187	0.772183	0.989378	1.02614	infection-naive M3vsD0
SCF	-0.0335843	-0.266107	0.198939	0.773741	0.989378	0.97699	infection-naive M3vsD0
IL1RL2	-0.0289927	-0.232685	0.1747	0.776939	0.989378	0.980104	infection-naive M3vsD0
LY75	0.0205503	-0.131484	0.172585	0.787889	0.989378	1.01435	infection-naive M3vsD0
CTRC	0.0407415	-0.26179	0.343273	0.788647	0.989378	1.02864	infection-naive M3vsD0
CCL3	-0.0476793	-0.402751	0.307393	0.789241	0.989378	0.967491	infection-naive M3vsD0
SHPS-1	0.0280485	-0.181165	0.237262	0.789577	0.989378	1.01963	infection-naive M3vsD0
PCSK9	-0.0195783	-0.166547	0.12739	0.790883	0.989378	0.986521	infection-naive M3vsD0
IL-1RT2	0.0205932	-0.136853	0.17804	0.794592	0.989378	1.01438	infection-naive M3vsD0
CNTN1	0.0185515	-0.125614	0.162717	0.797837	0.989378	1.01294	infection-naive M3vsD0
LEP	0.0833135	-0.565904	0.732531	0.798371	0.989378	1.05945	infection-naive M3vsD0
Notch_3	0.023833	-0.162289	0.209955	0.798807	0.989378	1.01666	infection-naive M3vsD0
FCRL6	-0.0318968	-0.286132	0.222338	0.802787	0.989378	0.978133	infection-naive M3vsD0
CXCL9	0.0406718	-0.296365	0.377708	0.810155	0.989378	1.02859	infection-naive M3vsD0
EN-RAGE	-0.0357407	-0.332839	0.261357	0.810735	0.989378	0.975531	infection-naive M3vsD0
ITM2A	-0.0297767	-0.277444	0.217891	0.81085	0.989378	0.979572	infection-naive M3vsD0
GIF	0.0473236	-0.349643	0.44429	0.81241	0.989378	1.03335	infection-naive M3vsD0
CCL3_1	0.035653	-0.271139	0.342445	0.817045	0.989378	1.02502	infection-naive M3vsD0
MMP-10	0.0423768	-0.324374	0.409128	0.818075	0.989378	1.02981	infection-naive M3vsD0
LAG3	0.0417286	-0.319705	0.403163	0.818219	0.989378	1.02935	infection-naive M3vsD0
CLEC7A	0.0483228	-0.373977	0.470622	0.819805	0.989378	1.03406	infection-naive M3vsD0
LILRB4	0.0247698	-0.195042	0.244581	0.822506	0.989378	1.01732	infection-naive M3vsD0
CCL15	-0.0402772	-0.402657	0.322103	0.824885	0.989378	0.972468	infection-naive M3vsD0
CASP-8	0.0399066	-0.320794	0.400608	0.825676	0.989378	1.02805	infection-naive M3vsD0
CLEC4G	0.0228697	-0.183874	0.229613	0.825709	0.989378	1.01598	infection-naive M3vsD0
OPN	0.0264181	-0.22125	0.274086	0.831838	0.989378	1.01848	infection-naive M3vsD0
IL6_2	0.0404038	-0.339387	0.420195	0.832271	0.989378	1.0284	infection-naive M3vsD0
TLT-2	0.0229824	-0.197974	0.243939	0.83596	0.989378	1.01606	infection-naive M3vsD0
LDL_receptor	-0.0230097	-0.255717	0.209698	0.84395	0.989378	0.984177	infection-naive M3vsD0
CCL11	0.0235315	-0.215472	0.262535	0.844606	0.989378	1.01644	infection-naive M3vsD0
KLRD1	0.0210024	-0.201694	0.243699	0.851071	0.989378	1.01466	infection-naive M3vsD0
PSGL-1	0.0187012	-0.183915	0.221317	0.85421	0.989378	1.01305	infection-naive M3vsD0
DCN	-0.013192	-0.158474	0.13209	0.856546	0.989378	0.990898	infection-naive M3vsD0
CX3CL1	0.0172907	-0.174005	0.208587	0.857196	0.989378	1.01206	infection-naive M3vsD0
TR-AP	-0.0149587	-0.188932	0.159015	0.864084	0.989378	0.989685	infection-naive M3vsD0
TRAF2	-0.0369646	-0.477956	0.404027	0.867462	0.989378	0.974704	infection-naive M3vsD0
DPP10	0.0108976	-0.120141	0.141936	0.868497	0.989378	1.00758	infection-naive M3vsD0
CCL11_1	0.018166	-0.203989	0.240321	0.870678	0.989378	1.01267	infection-naive M3vsD0
FGF-5	0.011583	-0.133065	0.156231	0.873335	0.989378	1.00806	infection-naive M3vsD0
SELE	-0.0285426	-0.401521	0.344435	0.878902	0.989378	0.98041	infection-naive M3vsD0
MERTK	-0.0122848	-0.178481	0.153911	0.883003	0.989378	0.991521	infection-naive M3vsD0
IL6_1	0.0205278	-0.275549	0.316604	0.890208	0.989378	1.01433	infection-naive M3vsD0
IL-6RA	-0.0120007	-0.185184	0.161183	0.890271	0.989378	0.991716	infection-naive M3vsD0
PON3	0.0233282	-0.338438	0.385095	0.89784	0.989378	1.0163	infection-naive M3vsD0
TNFRSF13B	-0.0138306	-0.231206	0.203544	0.899197	0.989378	0.990459	infection-naive M3vsD0
MILR1	-0.0137221	-0.232118	0.204674	0.900449	0.989378	0.990534	infection-naive M3vsD0
NTF4	0.0130667	-0.195497	0.22163	0.900733	0.989378	1.0091	infection-naive M3vsD0
CXCL6	0.0241089	-0.374762	0.42298	0.904211	0.989378	1.01685	infection-naive M3vsD0
PRELP	-0.00628307	-0.112351	0.0997845	0.906117	0.989378	0.995654	infection-naive M3vsD0
SIRT2	0.0372524	-0.629925	0.70443	0.911479	0.989378	1.02616	infection-naive M3vsD0
SH2D1A	-0.0187955	-0.358567	0.320976	0.912297	0.989378	0.987056	infection-naive M3vsD0
AP-N	0.00700296	-0.12352	0.137526	0.914929	0.989378	1.00487	infection-naive M3vsD0
KRT19	0.0191393	-0.379958	0.418236	0.923929	0.989378	1.01335	infection-naive M3vsD0
CD28	0.011432	-0.242579	0.265443	0.928599	0.989378	1.00796	infection-naive M3vsD0
CSTB	0.00884631	-0.21867	0.236363	0.938293	0.989378	1.00615	infection-naive M3vsD0
CLEC4A	0.00803116	-0.203556	0.219619	0.939758	0.989378	1.00558	infection-naive M3vsD0
TRIM21	-0.015268	-0.438465	0.407929	0.942733	0.989378	0.989473	infection-naive M3vsD0
PD-L2	0.00493065	-0.132448	0.142309	0.943031	0.989378	1.00342	infection-naive M3vsD0
Flt3L	-0.00798882	-0.238808	0.222831	0.94506	0.989378	0.994478	infection-naive M3vsD0
TNFRSF10C	0.0109858	-0.30919	0.331162	0.945532	0.989378	1.00764	infection-naive M3vsD0
GDF-2	-0.00775712	-0.241031	0.225517	0.947211	0.989378	0.994638	infection-naive M3vsD0
TF	0.00566393	-0.166937	0.178265	0.947906	0.989378	1.00393	infection-naive M3vsD0
GH	-0.029401	-0.993655	0.934853	0.951589	0.989378	0.979827	infection-naive M3vsD0
OPG	0.0040788	-0.162092	0.170249	0.961021	0.989378	1.00283	infection-naive M3vsD0
FGF-23_1	0.00609732	-0.247471	0.259666	0.961814	0.989378	1.00424	infection-naive M3vsD0
SCF_1	0.00537386	-0.236799	0.247547	0.964759	0.989378	1.00373	infection-naive M3vsD0
FGF-19	-0.00839041	-0.451278	0.434497	0.969909	0.989378	0.994201	infection-naive M3vsD0
TFPI	0.00334792	-0.186507	0.193203	0.971991	0.989378	1.00232	infection-naive M3vsD0
CD93	-0.00278616	-0.170564	0.164992	0.973623	0.989378	0.998071	infection-naive M3vsD0
GLB1	-0.00520881	-0.374062	0.363645	0.977568	0.990182	0.996396	infection-naive M3vsD0
TWEAK	0.00223007	-0.207273	0.211733	0.983091	0.991269	1.00155	infection-naive M3vsD0
FAM3B	0.00245486	-0.25675	0.26166	0.984955	0.991269	1.0017	infection-naive M3vsD0
CXADR	0.000970538	-0.188708	0.190649	0.991871	0.99504	1.00067	infection-naive M3vsD0
KIM1	-0.00019744	-0.364586	0.364191	0.999139	0.999139	0.999863	infection-naive M3vsD0
MMP-7	-0.556073	-0.807366	-0.304781	4.57812974281768e-05	0.0134803	0.680151	infection-naive M6vsD0
PARP-1	0.61126	0.322873	0.899646	8.58616505561069e-05	0.0134803	1.52759	infection-naive M6vsD0
4E-BP1	-0.776125	-1.35823	-0.194018	0.00992956	0.854066	0.583933	infection-naive M6vsD0
IL8	-0.408129	-0.728803	-0.0874547	0.013594	0.854066	0.7536	infection-naive M6vsD0
TGM2	-0.33733	-0.602393	-0.0722663	0.0135998	0.854066	0.791505	infection-naive M6vsD0
MMP12	-0.368477	-0.692321	-0.0446332	0.0265125	0.966467	0.7746	infection-naive M6vsD0
TR	0.314089	0.0287514	0.599427	0.0315981	0.966467	1.24323	infection-naive M6vsD0
SIT1	0.304168	0.0167005	0.591635	0.0385019	0.966467	1.23471	infection-naive M6vsD0
MMP-1	0.547666	0.0264342	1.0689	0.0398224	0.966467	1.46172	infection-naive M6vsD0
GLO1	-0.398168	-0.78286	-0.0134758	0.0427578	0.966467	0.758821	infection-naive M6vsD0
PDGFB	0.627954	-0.0174593	1.27337	0.0562944	0.966467	1.54537	infection-naive M6vsD0
TGF-alpha	0.14204	-0.00431042	0.28839	0.0568853	0.966467	1.10346	infection-naive M6vsD0
PRDX1	-0.416576	-0.854127	0.0209759	0.0616079	0.966467	0.749201	infection-naive M6vsD0
MMP-3	0.327548	-0.0222226	0.67732	0.0658488	0.966467	1.25488	infection-naive M6vsD0
FAS	0.15527	-0.0225824	0.333123	0.0857324	0.966467	1.11363	infection-naive M6vsD0
CXCL16	0.122944	-0.0196052	0.265492	0.0894845	0.966467	1.08895	infection-naive M6vsD0
CKAP4	0.184	-0.0324826	0.400482	0.0941055	0.966467	1.13603	infection-naive M6vsD0
HNMT	0.309019	-0.0555186	0.673556	0.0949528	0.966467	1.23886	infection-naive M6vsD0
RAGE	0.185941	-0.0360409	0.407923	0.0988425	0.966467	1.13756	infection-naive M6vsD0
ITGB2	0.16435	-0.0338736	0.362574	0.102236	0.966467	1.12066	infection-naive M6vsD0
TNF-R1	0.150744	-0.0316773	0.333166	0.103356	0.966467	1.11014	infection-naive M6vsD0
PECAM-1	0.422902	-0.094422	0.940226	0.107014	0.966467	1.34062	infection-naive M6vsD0
CST5	0.259016	-0.0590678	0.577101	0.108358	0.966467	1.19666	infection-naive M6vsD0
AREG	0.136818	-0.0339244	0.307561	0.113968	0.966467	1.09948	infection-naive M6vsD0
PDGFA	0.394902	-0.0980879	0.887891	0.114085	0.966467	1.31485	infection-naive M6vsD0
SELP	0.394376	-0.104637	0.89339	0.118895	0.966467	1.31437	infection-naive M6vsD0
DNER	-0.114011	-0.26268	0.0346585	0.129987	0.966467	0.924016	infection-naive M6vsD0
PLC	0.132331	-0.0425276	0.30719	0.135005	0.966467	1.09606	infection-naive M6vsD0
NT-3	-0.190967	-0.445993	0.0640582	0.139079	0.966467	0.876018	infection-naive M6vsD0
ADA	-0.184232	-0.43199	0.0635252	0.141797	0.966467	0.880117	infection-naive M6vsD0
SERPINA12	1.16329	-0.401917	2.72849	0.141989	0.966467	2.23967	infection-naive M6vsD0
OPG_1	0.139068	-0.0492541	0.32739	0.144517	0.966467	1.10119	infection-naive M6vsD0
IL-1RT1	0.0913363	-0.0329722	0.215645	0.146501	0.966467	1.06536	infection-naive M6vsD0
MMP-2	0.158868	-0.058958	0.376694	0.149445	0.966467	1.11641	infection-naive M6vsD0
PSIP1	0.295998	-0.110853	0.702849	0.150422	0.966467	1.22773	infection-naive M6vsD0
CCL16	0.249696	-0.094351	0.593744	0.151404	0.966467	1.18896	infection-naive M6vsD0
PAR-1	0.227927	-0.0884033	0.544257	0.154321	0.966467	1.17115	infection-naive M6vsD0
CD40	0.218075	-0.0894276	0.525579	0.160795	0.966467	1.16318	infection-naive M6vsD0
Dkk-1	0.290685	-0.119803	0.701173	0.161385	0.966467	1.22322	infection-naive M6vsD0
CD84	0.18848	-0.0786945	0.455654	0.162964	0.966467	1.13956	infection-naive M6vsD0
CHIT1	0.930184	-0.388567	2.24894	0.163014	0.966467	1.90552	infection-naive M6vsD0
PAI-1	0.368229	-0.154864	0.891321	0.16384	0.966467	1.29077	infection-naive M6vsD0
ST1A1	0.37344	-0.159622	0.906502	0.165842	0.966467	1.29544	infection-naive M6vsD0
RARRES2	0.134156	-0.0575646	0.325878	0.166333	0.966467	1.09745	infection-naive M6vsD0
ANGPT1	0.430089	-0.189093	1.04927	0.169401	0.966467	1.34732	infection-naive M6vsD0
Gal-4	0.207626	-0.0925948	0.507846	0.171248	0.966467	1.15479	infection-naive M6vsD0
FGF-19	-0.30816	-0.754887	0.138567	0.172309	0.966467	0.807671	infection-naive M6vsD0
TIMP4	0.130985	-0.0624557	0.324425	0.18021	0.966467	1.09504	infection-naive M6vsD0
CD40-L	0.519072	-0.256175	1.29432	0.185038	0.966467	1.43303	infection-naive M6vsD0
DDX58	0.298261	-0.14938	0.745902	0.187152	0.966467	1.22966	infection-naive M6vsD0
CSF-1	0.0864368	-0.0445631	0.217437	0.191415	0.966467	1.06174	infection-naive M6vsD0
vWF	-0.247539	-0.624266	0.129187	0.193225	0.966467	0.842332	infection-naive M6vsD0
AXL	0.122899	-0.0648518	0.310649	0.194908	0.966467	1.08892	infection-naive M6vsD0
TNFRSF14	0.150152	-0.0817867	0.382091	0.199792	0.966467	1.10969	infection-naive M6vsD0
OPG	0.104093	-0.0576155	0.265802	0.202313	0.966467	1.07482	infection-naive M6vsD0
DCBLD2	0.103187	-0.0574282	0.263802	0.203185	0.966467	1.07414	infection-naive M6vsD0
FABP4	0.275734	-0.154878	0.706346	0.204642	0.966467	1.21061	infection-naive M6vsD0
SORT1	0.12719	-0.073555	0.327934	0.209391	0.966467	1.09216	infection-naive M6vsD0
DECR1	0.530276	-0.311094	1.37164	0.21175	0.966467	1.4442	infection-naive M6vsD0
SLAMF1	0.13559	-0.0822698	0.353451	0.217449	0.966467	1.09854	infection-naive M6vsD0
ADM	0.136679	-0.0841799	0.357537	0.220027	0.966467	1.09937	infection-naive M6vsD0
PGF	0.110933	-0.0686392	0.290506	0.220827	0.966467	1.07993	infection-naive M6vsD0
JAM-A	0.413975	-0.258406	1.08635	0.222347	0.966467	1.33235	infection-naive M6vsD0
OSM	0.25973	-0.163501	0.68296	0.223834	0.966467	1.19725	infection-naive M6vsD0
SOD2	0.0484587	-0.0323998	0.129317	0.234742	0.966467	1.03416	infection-naive M6vsD0
SPON2	0.0820893	-0.0555129	0.219692	0.236854	0.966467	1.05855	infection-naive M6vsD0
PIK3AP1	-0.279946	-0.750089	0.190197	0.23771	0.966467	0.823622	infection-naive M6vsD0
MMP-10	0.228101	-0.157761	0.613963	0.241072	0.966467	1.17129	infection-naive M6vsD0
HB-EGF	0.230219	-0.162843	0.623281	0.245373	0.966467	1.17301	infection-naive M6vsD0
TFF3	0.117017	-0.0828687	0.316903	0.245618	0.966467	1.08449	infection-naive M6vsD0
t-PA	0.183124	-0.132224	0.498473	0.249393	0.966467	1.13534	infection-naive M6vsD0
FAM3B	0.164807	-0.119677	0.449291	0.250511	0.966467	1.12102	infection-naive M6vsD0
IL1RL2	-0.136728	-0.373164	0.0997085	0.251346	0.966467	0.90958	infection-naive M6vsD0
CNTNAP2	0.107445	-0.0828793	0.297768	0.262657	0.966467	1.07732	infection-naive M6vsD0
TNF-R2	0.115724	-0.0896866	0.321134	0.263625	0.966467	1.08352	infection-naive M6vsD0
IFN-gamma	0.338587	-0.26274	0.939914	0.263869	0.966467	1.26452	infection-naive M6vsD0
NEMO	0.426789	-0.340166	1.19374	0.269438	0.966467	1.34424	infection-naive M6vsD0
TRIM5	0.306483	-0.244589	0.857555	0.269705	0.966467	1.23669	infection-naive M6vsD0
CTSZ	0.096955	-0.0792684	0.273179	0.274844	0.966467	1.06951	infection-naive M6vsD0
ZBTB16	0.389682	-0.329919	1.10928	0.282366	0.966467	1.3101	infection-naive M6vsD0
RETN	0.147398	-0.126392	0.421187	0.285176	0.966467	1.10757	infection-naive M6vsD0
PAPPA	-0.120965	-0.346036	0.104107	0.285981	0.966467	0.919572	infection-naive M6vsD0
PRSS8	0.103848	-0.0924595	0.300156	0.293539	0.966467	1.07464	infection-naive M6vsD0
IGFBP-7	0.0993572	-0.0906755	0.28939	0.299143	0.966467	1.0713	infection-naive M6vsD0
TNFRSF11A	0.1156	-0.106306	0.337506	0.300887	0.966467	1.08343	infection-naive M6vsD0
CDH5	-0.116149	-0.339537	0.10724	0.301805	0.966467	0.922647	infection-naive M6vsD0
HGF	0.125229	-0.116901	0.367359	0.304338	0.966467	1.09068	infection-naive M6vsD0
PGLYRP1	0.126634	-0.123309	0.376576	0.314208	0.966467	1.09174	infection-naive M6vsD0
MGMT	0.359833	-0.352911	1.07258	0.315892	0.966467	1.28328	infection-naive M6vsD0
MPO	-0.0775147	-0.232596	0.0775662	0.320703	0.966467	0.947689	infection-naive M6vsD0
PCSK9	0.0742717	-0.076147	0.22469	0.326559	0.966467	1.05283	infection-naive M6vsD0
LAG3	-0.168485	-0.509885	0.172915	0.326796	0.966467	0.889777	infection-naive M6vsD0
CTSD	0.103052	-0.108627	0.314731	0.333338	0.966467	1.07404	infection-naive M6vsD0
CLEC4D	0.158791	-0.169243	0.486826	0.336065	0.966467	1.11635	infection-naive M6vsD0
CCL20	-0.335264	-1.02853	0.358007	0.336513	0.966467	0.792639	infection-naive M6vsD0
TRAIL-R2	0.101078	-0.109153	0.311308	0.339316	0.966467	1.07257	infection-naive M6vsD0
GLB1	0.182933	-0.201579	0.567444	0.344341	0.966467	1.13519	infection-naive M6vsD0
SRPK2	0.383445	-0.424409	1.1913	0.345456	0.966467	1.30445	infection-naive M6vsD0
THBS2	0.0643805	-0.0716774	0.200438	0.346951	0.966467	1.04564	infection-naive M6vsD0
AP-N	-0.0674302	-0.210197	0.0753362	0.347834	0.966467	0.954336	infection-naive M6vsD0
LAP_TGF-beta-1	0.137653	-0.155186	0.430493	0.350115	0.966467	1.10011	infection-naive M6vsD0
FABP2	0.232029	-0.265224	0.729283	0.353604	0.966467	1.17449	infection-naive M6vsD0
GDF-15	0.141612	-0.169861	0.453084	0.366011	0.966467	1.10314	infection-naive M6vsD0
AMBP	-0.0486471	-0.155939	0.0586445	0.367311	0.966467	0.966843	infection-naive M6vsD0
CEACAM8	0.128417	-0.155998	0.412832	0.369303	0.966467	1.09309	infection-naive M6vsD0
BOC	0.0852609	-0.104062	0.274584	0.370534	0.966467	1.06088	infection-naive M6vsD0
ACE2	-0.145316	-0.469262	0.178629	0.372396	0.966467	0.904181	infection-naive M6vsD0
CDSN	0.135747	-0.169102	0.440596	0.375886	0.966467	1.09866	infection-naive M6vsD0
CHI3L1	0.123685	-0.15453	0.4019	0.37666	0.966467	1.08951	infection-naive M6vsD0
FCRL6	-0.131255	-0.428411	0.1659	0.379715	0.966467	0.913037	infection-naive M6vsD0
U-PAR	0.072415	-0.0919701	0.2368	0.380987	0.966467	1.05148	infection-naive M6vsD0
MEPE	0.0963925	-0.124466	0.317251	0.385377	0.966467	1.0691	infection-naive M6vsD0
TNFRSF9	0.0882143	-0.116949	0.293377	0.392414	0.966467	1.06305	infection-naive M6vsD0
ITGA6	0.20851	-0.285027	0.702047	0.400638	0.966467	1.15549	infection-naive M6vsD0
TNFRSF13B	0.0916691	-0.127344	0.310682	0.40502	0.966467	1.0656	infection-naive M6vsD0
STK4	0.302911	-0.424914	1.03074	0.407647	0.966467	1.23363	infection-naive M6vsD0
TM	0.0774315	-0.10988	0.264742	0.410811	0.966467	1.05514	infection-naive M6vsD0
PRDX5	0.27001	-0.383895	0.923915	0.411314	0.966467	1.20582	infection-naive M6vsD0
STC1	0.090632	-0.129846	0.31111	0.41342	0.966467	1.06484	infection-naive M6vsD0
EPHB4	0.0617098	-0.0891797	0.212599	0.415791	0.966467	1.0437	infection-naive M6vsD0
BTN3A2	0.0927232	-0.135444	0.320891	0.418733	0.966467	1.06638	infection-naive M6vsD0
PPP1R9B	0.289285	-0.427999	1.00657	0.422222	0.966467	1.22203	infection-naive M6vsD0
IL18_1	0.119617	-0.178881	0.418115	0.425196	0.966467	1.08645	infection-naive M6vsD0
CCL23	0.0929133	-0.144075	0.329901	0.435222	0.966467	1.06652	infection-naive M6vsD0
VEGFA	0.0928232	-0.144312	0.329958	0.435948	0.966467	1.06646	infection-naive M6vsD0
CCL17	0.194263	-0.30293	0.691455	0.436763	0.966467	1.14414	infection-naive M6vsD0
CLEC6A	0.118186	-0.186759	0.42313	0.440475	0.966467	1.08537	infection-naive M6vsD0
IgG_Fc_receptor_II-b	-0.0941369	-0.337763	0.14949	0.441843	0.966467	0.936833	infection-naive M6vsD0
IL6	0.0914467	-0.145932	0.328826	0.443212	0.966467	1.06544	infection-naive M6vsD0
IL6_2	0.177344	-0.283073	0.63776	0.443255	0.966467	1.1308	infection-naive M6vsD0
CXCL6	-0.163829	-0.591787	0.264129	0.446045	0.966467	0.892653	infection-naive M6vsD0
TNFB	-0.0757748	-0.273809	0.12226	0.446279	0.966467	0.948832	infection-naive M6vsD0
IL16	0.114088	-0.184389	0.412565	0.446754	0.966467	1.08229	infection-naive M6vsD0
IGFBP-2	0.14768	-0.239475	0.534836	0.44766	0.966467	1.10779	infection-naive M6vsD0
CD163	0.106885	-0.175625	0.389395	0.451372	0.966467	1.0769	infection-naive M6vsD0
MARCO	0.0606346	-0.100851	0.222121	0.454782	0.966467	1.04292	infection-naive M6vsD0
TIE2	-0.0497228	-0.182196	0.0827507	0.454947	0.966467	0.966122	infection-naive M6vsD0
LEP	0.267903	-0.447346	0.983152	0.455862	0.966467	1.20406	infection-naive M6vsD0
CCL25	0.1025	-0.174444	0.379444	0.461223	0.966467	1.07363	infection-naive M6vsD0
GP6	0.167956	-0.288024	0.623937	0.463338	0.966467	1.12347	infection-naive M6vsD0
DLK-1	0.172342	-0.297658	0.642342	0.465341	0.966467	1.12689	infection-naive M6vsD0
TR-AP	0.067284	-0.116347	0.250915	0.465695	0.966467	1.04774	infection-naive M6vsD0
ITGA11	0.0812688	-0.142832	0.30537	0.470269	0.966467	1.05795	infection-naive M6vsD0
SCF	-0.0940769	-0.358047	0.169893	0.477918	0.966467	0.936872	infection-naive M6vsD0
TWEAK	-0.0805946	-0.309464	0.148275	0.483159	0.966467	0.945668	infection-naive M6vsD0
TRAF2	0.161147	-0.303868	0.626161	0.490095	0.966467	1.11818	infection-naive M6vsD0
IL2-RA	0.0705508	-0.133398	0.274499	0.490883	0.966467	1.05012	infection-naive M6vsD0
CCL4	-0.126326	-0.497149	0.244498	0.497453	0.966467	0.916162	infection-naive M6vsD0
CNTN1	-0.0547259	-0.215732	0.10628	0.498433	0.966467	0.962777	infection-naive M6vsD0
Gal-9	0.0691548	-0.134794	0.273104	0.499465	0.966467	1.0491	infection-naive M6vsD0
CCL3	-0.127351	-0.503057	0.248354	0.499588	0.966467	0.915511	infection-naive M6vsD0
CLEC4C	0.109201	-0.2181	0.436501	0.506342	0.966467	1.07863	infection-naive M6vsD0
HCLS1	0.229218	-0.46141	0.919847	0.508536	0.966467	1.1722	infection-naive M6vsD0
LAMP3	0.116028	-0.237817	0.469874	0.513632	0.966467	1.08375	infection-naive M6vsD0
MASP1	0.0517733	-0.107137	0.210684	0.516342	0.966467	1.03654	infection-naive M6vsD0
IL-17RA	0.0852843	-0.177798	0.348366	0.518433	0.966467	1.0609	infection-naive M6vsD0
MCP-1	0.0555807	-0.117753	0.228914	0.522963	0.966467	1.03928	infection-naive M6vsD0
DPP10	0.0455391	-0.0973145	0.188393	0.525387	0.966467	1.03207	infection-naive M6vsD0
SRC	0.213586	-0.458803	0.885975	0.526831	0.966467	1.15957	infection-naive M6vsD0
AXIN1	0.282566	-0.627412	1.19254	0.536118	0.966467	1.21636	infection-naive M6vsD0
PSGL-1	0.0736409	-0.163946	0.311228	0.536879	0.966467	1.05237	infection-naive M6vsD0
CPA1	0.127684	-0.284708	0.540076	0.537297	0.966467	1.09254	infection-naive M6vsD0
LPL	-0.0524732	-0.222662	0.117715	0.539014	0.966467	0.964282	infection-naive M6vsD0
TNFSF13B	-0.0613463	-0.263503	0.14081	0.545414	0.966467	0.958369	infection-naive M6vsD0
KLRD1	0.0735102	-0.17654	0.323561	0.557995	0.966467	1.05227	infection-naive M6vsD0
CASP-3	0.23261	-0.561344	1.02656	0.559317	0.966467	1.17496	infection-naive M6vsD0
IL-1RT2	-0.0484131	-0.216676	0.11985	0.56638	0.966467	0.966999	infection-naive M6vsD0
CD6	0.0729137	-0.181018	0.326845	0.567165	0.966467	1.05184	infection-naive M6vsD0
LOX-1	0.0965996	-0.243591	0.436791	0.571446	0.966467	1.06925	infection-naive M6vsD0
PIgR	0.0239087	-0.0626138	0.110431	0.581804	0.966467	1.01671	infection-naive M6vsD0
ALCAM	0.0343841	-0.0901263	0.158895	0.582042	0.966467	1.02412	infection-naive M6vsD0
PTH1R	0.0802098	-0.212779	0.373199	0.585305	0.966467	1.05717	infection-naive M6vsD0
MMP-9	0.104648	-0.280442	0.489738	0.588041	0.966467	1.07523	infection-naive M6vsD0
CPB1	0.110701	-0.311189	0.532591	0.600924	0.966467	1.07975	infection-naive M6vsD0
TNFRSF10A	0.0486615	-0.136906	0.234229	0.601167	0.966467	1.0343	infection-naive M6vsD0
CCL11	0.0585178	-0.166718	0.283754	0.604524	0.966467	1.0414	infection-naive M6vsD0
IL6_1	0.0943813	-0.270162	0.458925	0.605761	0.966467	1.06761	infection-naive M6vsD0
THPO	0.0542064	-0.155726	0.264139	0.606743	0.966467	1.03829	infection-naive M6vsD0
IL18	0.0772741	-0.222199	0.376747	0.606987	0.966467	1.05502	infection-naive M6vsD0
FGF-23_1	0.0678972	-0.199643	0.335438	0.612908	0.966467	1.04819	infection-naive M6vsD0
LILRB4	0.0626711	-0.185287	0.310629	0.614352	0.966467	1.0444	infection-naive M6vsD0
VEGFD	0.058389	-0.17319	0.289967	0.615211	0.966467	1.0413	infection-naive M6vsD0
IFNLR1	0.0547897	-0.162638	0.272218	0.615413	0.966467	1.03871	infection-naive M6vsD0
IL-1ra	0.104844	-0.312398	0.522086	0.616392	0.966467	1.07538	infection-naive M6vsD0
DCTN1	0.161949	-0.482803	0.8067	0.61653	0.966467	1.1188	infection-naive M6vsD0
IDUA	0.0772782	-0.232144	0.3867	0.61855	0.966467	1.05503	infection-naive M6vsD0
HSP_27	0.0789542	-0.23786	0.395768	0.619303	0.966467	1.05625	infection-naive M6vsD0
DAPP1	0.28633	-0.873692	1.44635	0.62263	0.966467	1.21953	infection-naive M6vsD0
EDAR	0.112833	-0.348329	0.573996	0.625672	0.966467	1.08135	infection-naive M6vsD0
PRSS27	0.0898646	-0.280858	0.460587	0.62887	0.966467	1.06427	infection-naive M6vsD0
IRAK1	0.131858	-0.41518	0.678897	0.630797	0.966467	1.0957	infection-naive M6vsD0
TRAIL	-0.0428363	-0.221374	0.135701	0.632387	0.966467	0.970745	infection-naive M6vsD0
IL-17C	-0.111069	-0.575369	0.353231	0.633377	0.966467	0.925902	infection-naive M6vsD0
IL-10RB	0.0533229	-0.170523	0.277169	0.634819	0.966467	1.03765	infection-naive M6vsD0
TRANCE	-0.0909575	-0.476993	0.295078	0.638485	0.966467	0.938899	infection-naive M6vsD0
OPN	0.056741	-0.184804	0.298286	0.639512	0.966467	1.04011	infection-naive M6vsD0
SIRT2	-0.185191	-0.989431	0.619048	0.646111	0.966467	0.879532	infection-naive M6vsD0
IL-18R1	0.064404	-0.216063	0.344871	0.647039	0.966467	1.04565	infection-naive M6vsD0
CCL24	0.111559	-0.37792	0.601037	0.649481	0.966467	1.08039	infection-naive M6vsD0
GRN	0.0360512	-0.1234	0.195503	0.652103	0.966467	1.0253	infection-naive M6vsD0
HEXIM1	0.14715	-0.511676	0.805976	0.656027	0.966467	1.10738	infection-naive M6vsD0
PD-L1	0.048691	-0.169467	0.266848	0.656274	0.966467	1.03433	infection-naive M6vsD0
CD5	0.0449259	-0.156728	0.24658	0.656856	0.966467	1.03163	infection-naive M6vsD0
IL-27	0.0465609	-0.163825	0.256946	0.65898	0.966467	1.0328	infection-naive M6vsD0
CCL19	0.107621	-0.380996	0.596238	0.660485	0.966467	1.07745	infection-naive M6vsD0
NCR1	0.0579316	-0.206053	0.321916	0.661664	0.966467	1.04097	infection-naive M6vsD0
MERTK	-0.039404	-0.221339	0.142531	0.665808	0.966467	0.973057	infection-naive M6vsD0
LTBR	0.0345664	-0.125972	0.195105	0.667643	0.966467	1.02425	infection-naive M6vsD0
GDNF	0.0436368	-0.162874	0.250148	0.673462	0.966467	1.03071	infection-naive M6vsD0
TFPI	-0.0422684	-0.248087	0.16355	0.682115	0.966467	0.971127	infection-naive M6vsD0
CLEC4G	-0.0495268	-0.2941	0.195046	0.686305	0.966467	0.966253	infection-naive M6vsD0
MCP-1_1	0.0402877	-0.159169	0.239744	0.687061	0.966467	1.02832	infection-naive M6vsD0
MB	0.068742	-0.271606	0.40909	0.68707	0.966467	1.0488	infection-naive M6vsD0
FS	-0.0612512	-0.366787	0.244285	0.689283	0.966467	0.958433	infection-naive M6vsD0
Ep-CAM	0.0954951	-0.387374	0.578364	0.69324	0.966467	1.06843	infection-naive M6vsD0
IL-18BP	0.0366413	-0.1501	0.223383	0.695539	0.966467	1.02572	infection-naive M6vsD0
HSD11B1	0.041876	-0.172394	0.256146	0.696684	0.966467	1.02945	infection-naive M6vsD0
BMP-6	0.036719	-0.155215	0.228653	0.702771	0.966467	1.02578	infection-naive M6vsD0
CD83	0.0325807	-0.139979	0.20514	0.706472	0.966467	1.02284	infection-naive M6vsD0
CXCL5	-0.166502	-1.04952	0.71652	0.706826	0.966467	0.891	infection-naive M6vsD0
AGRP	0.045076	-0.19675	0.286902	0.710042	0.966467	1.03174	infection-naive M6vsD0
DCN	0.0277492	-0.121145	0.176644	0.710087	0.966467	1.01942	infection-naive M6vsD0
CD93	-0.0348761	-0.222471	0.152718	0.710764	0.966467	0.976116	infection-naive M6vsD0
EIF4G1	0.150514	-0.660967	0.961995	0.71139	0.966467	1.10996	infection-naive M6vsD0
CXCL1	-0.133074	-0.86159	0.595442	0.715575	0.966467	0.911886	infection-naive M6vsD0
PLXNA4	0.166468	-0.770008	1.10294	0.722884	0.966467	1.12231	infection-naive M6vsD0
SH2B3	0.157223	-0.735377	1.04982	0.725303	0.966467	1.11514	infection-naive M6vsD0
PRELP	-0.0206006	-0.137909	0.0967083	0.72611	0.966467	0.985822	infection-naive M6vsD0
CXCL1_1	-0.123209	-0.827934	0.581517	0.72726	0.966467	0.918143	infection-naive M6vsD0
XCL1	0.049939	-0.236764	0.336642	0.728244	0.966467	1.03522	infection-naive M6vsD0
hOSCAR	0.0305015	-0.148147	0.20915	0.733411	0.966467	1.02137	infection-naive M6vsD0
MILR1	-0.0402612	-0.276142	0.195619	0.733486	0.966467	0.972479	infection-naive M6vsD0
Gal-3	-0.0295552	-0.203356	0.144246	0.734436	0.966467	0.979722	infection-naive M6vsD0
TPSAB1	0.054808	-0.268315	0.377931	0.735085	0.966467	1.03872	infection-naive M6vsD0
IL-15RA	0.0200461	-0.0985877	0.13868	0.736054	0.966467	1.01399	infection-naive M6vsD0
CSTB	0.0454073	-0.223745	0.31456	0.736459	0.966467	1.03197	infection-naive M6vsD0
uPA	-0.0298145	-0.208921	0.149292	0.73983	0.966467	0.979546	infection-naive M6vsD0
PD-L2	-0.0262902	-0.188968	0.136388	0.747147	0.966467	0.981942	infection-naive M6vsD0
ITM2A	-0.0391996	-0.283019	0.204619	0.748408	0.966467	0.973195	infection-naive M6vsD0
CCL11_1	0.0346237	-0.185675	0.254923	0.753862	0.966467	1.02429	infection-naive M6vsD0
ADAM-TS13	-0.0141045	-0.104635	0.0764261	0.755934	0.966467	0.990271	infection-naive M6vsD0
FGF-5	0.023578	-0.130962	0.178118	0.760834	0.966467	1.01648	infection-naive M6vsD0
IL10_1	-0.0453114	-0.342587	0.251964	0.761056	0.966467	0.969081	infection-naive M6vsD0
DFFA	0.0695357	-0.388323	0.527394	0.761881	0.966467	1.04938	infection-naive M6vsD0
TNF	-0.0374766	-0.287207	0.212254	0.764634	0.966467	0.974358	infection-naive M6vsD0
PON3	-0.0608066	-0.468608	0.346995	0.766082	0.966467	0.958728	infection-naive M6vsD0
CXCL11	0.0734411	-0.428494	0.575377	0.770335	0.966467	1.05222	infection-naive M6vsD0
ST2	0.0441599	-0.258688	0.347008	0.77111	0.966467	1.03108	infection-naive M6vsD0
PTX3	0.0256375	-0.150828	0.202103	0.771921	0.966467	1.01793	infection-naive M6vsD0
COL1A1	0.0290378	-0.171573	0.229648	0.772739	0.966467	1.02033	infection-naive M6vsD0
SCGB3A2	0.0615865	-0.374	0.497173	0.777858	0.966467	1.04361	infection-naive M6vsD0
MCP-4	0.0589336	-0.359914	0.477781	0.778904	0.966467	1.0417	infection-naive M6vsD0
Flt3L	0.0321255	-0.201346	0.265597	0.783667	0.966467	1.02252	infection-naive M6vsD0
GIF	0.0617825	-0.3918	0.515365	0.785785	0.966467	1.04375	infection-naive M6vsD0
CCL28	0.0352998	-0.225904	0.296503	0.787433	0.966467	1.02477	infection-naive M6vsD0
GH	0.158493	-1.01727	1.33425	0.787947	0.966467	1.11612	infection-naive M6vsD0
CASP-8	0.0525393	-0.349901	0.45498	0.794475	0.970681	1.03709	infection-naive M6vsD0
CD8A	-0.0387746	-0.340877	0.263328	0.797874	0.971056	0.973481	infection-naive M6vsD0
CD244	0.0308739	-0.216666	0.278414	0.803463	0.974083	1.02163	infection-naive M6vsD0
FGF-21_1	0.0770912	-0.55814	0.712322	0.808647	0.976596	1.05489	infection-naive M6vsD0
BACH1	0.0691912	-0.515496	0.653879	0.813318	0.978474	1.04913	infection-naive M6vsD0
SLAMF7	0.0237571	-0.185643	0.233157	0.820897	0.983823	1.0166	infection-naive M6vsD0
BLM_hydrolase	0.0262033	-0.215128	0.267535	0.828467	0.987762	1.01833	infection-naive M6vsD0
Notch_3	-0.0201341	-0.207801	0.167532	0.830475	0.987762	0.986141	infection-naive M6vsD0
SCF_1	-0.0286295	-0.304683	0.247424	0.836043	0.990632	0.980351	infection-naive M6vsD0
NTF4	0.0204062	-0.183593	0.224406	0.84178	0.993178	1.01424	infection-naive M6vsD0
TRIM21	0.0448888	-0.43518	0.524958	0.851966	0.993178	1.0316	infection-naive M6vsD0
IL-6RA	-0.0197357	-0.232055	0.192583	0.852837	0.993178	0.986413	infection-naive M6vsD0
STAMBP	-0.060945	-0.729638	0.607748	0.855667	0.993178	0.958636	infection-naive M6vsD0
TNFSF14	0.0365207	-0.373871	0.446912	0.859036	0.993178	1.02564	infection-naive M6vsD0
LDL_receptor	-0.0245904	-0.301914	0.252733	0.859544	0.993178	0.9831	infection-naive M6vsD0
CCL15	0.0346948	-0.35958	0.42897	0.860593	0.993178	1.02434	infection-naive M6vsD0
HO-1	0.0209336	-0.222058	0.263925	0.863496	0.993178	1.01462	infection-naive M6vsD0
KRT19	-0.0348679	-0.453855	0.384119	0.868087	0.994815	0.976121	infection-naive M6vsD0
GT	0.0490146	-0.569013	0.667042	0.874233	0.99618	1.03456	infection-naive M6vsD0
IL10	-0.02287	-0.327508	0.281768	0.880902	0.99618	0.984273	infection-naive M6vsD0
TF	-0.0140325	-0.201068	0.173003	0.880976	0.99618	0.990321	infection-naive M6vsD0
GDF-2	0.01803	-0.228485	0.264545	0.883946	0.99618	1.01258	infection-naive M6vsD0
CTSL1	-0.0146875	-0.217604	0.18823	0.885141	0.99618	0.989871	infection-naive M6vsD0
CLEC4A	-0.0158739	-0.242056	0.210308	0.888607	0.99651	0.989057	infection-naive M6vsD0
SPRY2	0.0544664	-0.749825	0.858758	0.892485	0.997297	1.03847	infection-naive M6vsD0
FGF-21	0.0480272	-0.68889	0.784944	0.896504	0.998235	1.03385	infection-naive M6vsD0
KIM1	0.0244159	-0.362813	0.411645	0.899853	0.998423	1.01707	infection-naive M6vsD0
IL12RB1	-0.00822281	-0.151486	0.13504	0.908799	0.998621	0.994317	infection-naive M6vsD0
REN	0.0215456	-0.359518	0.402609	0.910148	0.998621	1.01505	infection-naive M6vsD0
MCP-2	-0.0293614	-0.57014	0.511417	0.913703	0.998621	0.979854	infection-naive M6vsD0
SELE	-0.0180324	-0.414764	0.378699	0.927714	0.998621	0.987579	infection-naive M6vsD0
CXCL9	-0.015424	-0.374017	0.343169	0.931584	0.998621	0.989366	infection-naive M6vsD0
LIF-R	0.00574387	-0.13319	0.144677	0.934237	0.998621	1.00399	infection-naive M6vsD0
CTRC	0.0141886	-0.330328	0.358705	0.934487	0.998621	1.00988	infection-naive M6vsD0
SH2D1A	0.016437	-0.385764	0.418638	0.934988	0.998621	1.01146	infection-naive M6vsD0
IL-12B	-0.0148337	-0.385599	0.355932	0.936352	0.998621	0.989771	infection-naive M6vsD0
CLEC7A	-0.0179397	-0.493889	0.45801	0.940029	0.998621	0.987642	infection-naive M6vsD0
CDCP1	0.0128271	-0.33936	0.365014	0.942048	0.998621	1.00893	infection-naive M6vsD0
CXCL10	0.015318	-0.441409	0.472045	0.946627	0.998621	1.01067	infection-naive M6vsD0
CD4	0.00530037	-0.157443	0.168044	0.948171	0.998621	1.00368	infection-naive M6vsD0
EGFR	0.00310946	-0.106939	0.113158	0.955027	0.998621	1.00216	infection-naive M6vsD0
SHPS-1	-0.00604238	-0.251946	0.239861	0.960884	0.998621	0.99582	infection-naive M6vsD0
CX3CL1	0.00430306	-0.192071	0.200678	0.965115	0.998621	1.00299	infection-naive M6vsD0
HAOX1	-0.0199501	-1.00047	0.960573	0.967605	0.998621	0.986267	infection-naive M6vsD0
IL7	0.00820277	-0.395659	0.412065	0.967662	0.998621	1.0057	infection-naive M6vsD0
TLT-2	-0.00420581	-0.231231	0.222819	0.970504	0.998621	0.997089	infection-naive M6vsD0
ITGB6	-0.00389459	-0.215537	0.207748	0.970701	0.998621	0.997304	infection-naive M6vsD0
CD28	0.00504694	-0.287123	0.297216	0.972496	0.998621	1.0035	infection-naive M6vsD0
CXADR	0.00244067	-0.20282	0.207702	0.981066	0.998621	1.00169	infection-naive M6vsD0
VSIG2	-0.00299581	-0.301065	0.295073	0.983995	0.998621	0.997926	infection-naive M6vsD0
CCL3_1	-0.00253759	-0.310996	0.305921	0.986899	0.998621	0.998243	infection-naive M6vsD0
EN-RAGE	0.00265759	-0.347393	0.352708	0.987909	0.998621	1.00184	infection-naive M6vsD0
ICAM-2	-0.000822778	-0.167684	0.166038	0.992147	0.998621	0.99943	infection-naive M6vsD0
GALNT3	-0.000686221	-0.143038	0.141665	0.992323	0.998621	0.999524	infection-naive M6vsD0
TNFRSF10C	0.00156386	-0.334563	0.337691	0.992591	0.998621	1.00108	infection-naive M6vsD0
LY75	0.000630349	-0.172835	0.174096	0.994213	0.998621	1.00044	infection-naive M6vsD0
uPA_1	-0.000555968	-0.194732	0.19362	0.99544	0.998621	0.999615	infection-naive M6vsD0
IGFBP-1	-0.000364869	-0.737419	0.73669	0.999212	0.999212	0.999747	infection-naive M6vsD0
PARP-1	0.587004	0.393568	0.780441	6.22365476154614e-08	1.95422759512549e-05	1.50212	previously infected M3vsD0
MMP-7	-0.524718	-0.840643	-0.208793	0.00146293	0.229681	0.695095	previously infected M3vsD0
TGF-alpha	0.152087	0.0474272	0.256747	0.00500284	0.523631	1.11118	previously infected M3vsD0
AREG	0.191585	0.0290518	0.354117	0.0215433	0.967575	1.14202	previously infected M3vsD0
HNMT	0.286275	0.0207173	0.551832	0.0350066	0.967575	1.21949	previously infected M3vsD0
PDGFB	0.593727	0.0404157	1.14704	0.0358304	0.967575	1.50914	previously infected M3vsD0
U-PAR	0.157361	0.00882954	0.305892	0.0381661	0.967575	1.11525	previously infected M3vsD0
TGM2	-0.228758	-0.460176	0.00266047	0.0526198	0.967575	0.853369	previously infected M3vsD0
ST1A1	0.43564	-0.00555007	0.876831	0.0528724	0.967575	1.35251	previously infected M3vsD0
PRDX5	0.560103	-0.00813117	1.12834	0.0532782	0.967575	1.47437	previously infected M3vsD0
4E-BP1	-0.409683	-0.830866	0.0114998	0.0564122	0.967575	0.752789	previously infected M3vsD0
Gal-4	0.178155	-0.00512964	0.36144	0.0565818	0.967575	1.13144	previously infected M3vsD0
PAI-1	0.39311	-0.0129832	0.799203	0.0575755	0.967575	1.31322	previously infected M3vsD0
Dkk-1	0.296323	-0.0164858	0.609132	0.062993	0.967575	1.22801	previously infected M3vsD0
MMP-1	0.513812	-0.0344781	1.0621	0.0658055	0.967575	1.42782	previously infected M3vsD0
LOX-1	0.214712	-0.0149445	0.444368	0.0664259	0.967575	1.16047	previously infected M3vsD0
TNF-R2	0.145995	-0.0116043	0.303593	0.0688919	0.967575	1.10649	previously infected M3vsD0
LTBR	0.121544	-0.0106447	0.253733	0.0709339	0.967575	1.0879	previously infected M3vsD0
HB-EGF	0.303649	-0.0279231	0.635221	0.0720455	0.967575	1.23426	previously infected M3vsD0
Flt3L	0.187844	-0.0177538	0.393441	0.0726987	0.967575	1.13906	previously infected M3vsD0
ANGPT1	0.482193	-0.0619971	1.02638	0.0815535	0.967575	1.39687	previously infected M3vsD0
ITGB2	0.143181	-0.0209519	0.307313	0.0862888	0.967575	1.10434	previously infected M3vsD0
TNFSF14	0.258378	-0.0380483	0.554804	0.0865377	0.967575	1.19613	previously infected M3vsD0
FAS	0.117839	-0.0192272	0.254906	0.0908393	0.967575	1.08511	previously infected M3vsD0
TNF-R1	0.121635	-0.0210977	0.264369	0.0936482	0.967575	1.08797	previously infected M3vsD0
PDGFA	0.336595	-0.0827122	0.755902	0.113884	0.967575	1.26277	previously infected M3vsD0
CD40-L	0.448314	-0.129587	1.02621	0.12633	0.967575	1.36444	previously infected M3vsD0
CCL17	0.313397	-0.0917339	0.718528	0.127388	0.967575	1.24263	previously infected M3vsD0
CD83	0.101277	-0.030044	0.232599	0.128536	0.967575	1.07272	previously infected M3vsD0
IL-1ra	0.195471	-0.0605075	0.451449	0.13228	0.967575	1.1451	previously infected M3vsD0
PLC	0.0917177	-0.029336	0.212771	0.135278	0.967575	1.06564	previously infected M3vsD0
MB	0.229668	-0.0737421	0.533079	0.135637	0.967575	1.17257	previously infected M3vsD0
CKAP4	0.117149	-0.0376217	0.271921	0.135655	0.967575	1.08459	previously infected M3vsD0
CXCL16	0.0854626	-0.029972	0.200897	0.144287	0.967575	1.06103	previously infected M3vsD0
MEPE	0.128041	-0.0462289	0.302311	0.147316	0.967575	1.09281	previously infected M3vsD0
FS	0.167699	-0.0609177	0.396315	0.147963	0.967575	1.12327	previously infected M3vsD0
IL8	-0.159895	-0.377979	0.0581894	0.148158	0.967575	0.89509	previously infected M3vsD0
CXCL10	0.184833	-0.0709338	0.440601	0.153976	0.967575	1.13669	previously infected M3vsD0
PAR-1	0.179803	-0.0694234	0.42903	0.154661	0.967575	1.13273	previously infected M3vsD0
MMP-2	0.111909	-0.044332	0.268149	0.157605	0.967575	1.08066	previously infected M3vsD0
CDSN	0.167575	-0.0706063	0.405757	0.164996	0.967575	1.12317	previously infected M3vsD0
CLEC4D	0.154638	-0.0681554	0.377431	0.170682	0.967575	1.11314	previously infected M3vsD0
TNFRSF11A	0.0998983	-0.0458172	0.245614	0.175919	0.967575	1.0717	previously infected M3vsD0
TFF3	0.0951566	-0.045147	0.23546	0.180539	0.967575	1.06818	previously infected M3vsD0
IFNLR1	0.0995066	-0.0475836	0.246597	0.181632	0.967575	1.07141	previously infected M3vsD0
CD5	0.0882997	-0.0429859	0.219585	0.184145	0.967575	1.06312	previously infected M3vsD0
CLEC4G	0.110497	-0.0593011	0.280295	0.19861	0.967575	1.0796	previously infected M3vsD0
CASP-8	0.206721	-0.113541	0.526982	0.202233	0.967575	1.15406	previously infected M3vsD0
ADAM-TS13	-0.0438374	-0.111905	0.0242297	0.203234	0.967575	0.970071	previously infected M3vsD0
Notch_3	0.0954903	-0.0528915	0.243872	0.203572	0.967575	1.06843	previously infected M3vsD0
NCR1	0.116827	-0.0670824	0.300736	0.209399	0.967575	1.08435	previously infected M3vsD0
CXCL9	0.173174	-0.0997786	0.446126	0.209963	0.967575	1.12754	previously infected M3vsD0
MMP-3	0.185113	-0.108088	0.478313	0.212171	0.967575	1.13691	previously infected M3vsD0
TNFRSF14	0.106073	-0.0620335	0.274179	0.212433	0.967575	1.07629	previously infected M3vsD0
TRIM5	0.291055	-0.171254	0.753364	0.213439	0.967575	1.22353	previously infected M3vsD0
MPO	0.0913607	-0.0539674	0.236689	0.214111	0.967575	1.06537	previously infected M3vsD0
MGMT	0.37662	-0.228351	0.98159	0.218536	0.967575	1.2983	previously infected M3vsD0
HAOX1	0.404672	-0.250514	1.05986	0.222141	0.967575	1.32379	previously infected M3vsD0
TR	0.184162	-0.115458	0.483782	0.224378	0.967575	1.13616	previously infected M3vsD0
CXCL11	0.269948	-0.174381	0.714278	0.229717	0.967575	1.20576	previously infected M3vsD0
MCP-1	0.0982306	-0.0637181	0.260179	0.230479	0.967575	1.07046	previously infected M3vsD0
FABP4	0.173519	-0.113778	0.460816	0.23245	0.967575	1.12781	previously infected M3vsD0
CD93	0.0852957	-0.0564131	0.227005	0.234033	0.967575	1.06091	previously infected M3vsD0
CLEC6A	0.127392	-0.0843514	0.339136	0.234244	0.967575	1.09232	previously infected M3vsD0
LPL	-0.110182	-0.293914	0.0735506	0.235747	0.967575	0.926471	previously infected M3vsD0
IGFBP-7	0.0855789	-0.0598307	0.230988	0.244483	0.967575	1.06111	previously infected M3vsD0
TRAF2	0.218008	-0.152745	0.588761	0.244885	0.967575	1.16313	previously infected M3vsD0
GLO1	-0.186567	-0.504364	0.131229	0.245653	0.967575	0.878694	previously infected M3vsD0
TNF	0.092032	-0.0655014	0.249565	0.247938	0.967575	1.06587	previously infected M3vsD0
GP6	0.227471	-0.16664	0.621582	0.253609	0.967575	1.17078	previously infected M3vsD0
IL-18BP	0.0848183	-0.0628111	0.232448	0.25578	0.967575	1.06055	previously infected M3vsD0
KRT19	0.173431	-0.128748	0.475611	0.256274	0.967575	1.12774	previously infected M3vsD0
TNFRSF9	0.09507	-0.070724	0.260864	0.256694	0.967575	1.06812	previously infected M3vsD0
CD84	0.118971	-0.0951513	0.333092	0.271622	0.967575	1.08596	previously infected M3vsD0
RARRES2	0.0874189	-0.0701255	0.244963	0.272253	0.967575	1.06247	previously infected M3vsD0
GDF-15	0.117467	-0.0945693	0.329504	0.273015	0.967575	1.08483	previously infected M3vsD0
PRSS27	0.122071	-0.102355	0.346498	0.281754	0.967575	1.0883	previously infected M3vsD0
CST5	0.133838	-0.115044	0.382719	0.287203	0.967575	1.09721	previously infected M3vsD0
CSF-1	0.0533806	-0.0465263	0.153287	0.290284	0.967575	1.03769	previously infected M3vsD0
IGFBP-1	0.285167	-0.254128	0.824462	0.295248	0.967575	1.21855	previously infected M3vsD0
FGF-19	0.205868	-0.186032	0.597768	0.298403	0.967575	1.15338	previously infected M3vsD0
VEGFA	0.0822769	-0.0757614	0.240315	0.302724	0.967575	1.05869	previously infected M3vsD0
DECR1	0.331157	-0.305118	0.967432	0.302848	0.967575	1.25802	previously infected M3vsD0
CD6	0.0931389	-0.0858786	0.272156	0.303033	0.967575	1.06669	previously infected M3vsD0
TNFSF13B	0.0672309	-0.0635945	0.198056	0.308957	0.967575	1.0477	previously infected M3vsD0
AMBP	-0.0404529	-0.119176	0.0382701	0.308989	0.967575	0.97235	previously infected M3vsD0
CD40	0.14513	-0.137956	0.428216	0.310104	0.967575	1.10583	previously infected M3vsD0
CASP-3	0.303018	-0.288474	0.894509	0.310442	0.967575	1.23372	previously infected M3vsD0
STK4	0.274013	-0.262312	0.810339	0.311743	0.967575	1.20917	previously infected M3vsD0
CSTB	0.099242	-0.0953778	0.293862	0.312682	0.967575	1.07121	previously infected M3vsD0
EPHB4	0.0618377	-0.0598275	0.183503	0.314254	0.967575	1.04379	previously infected M3vsD0
GRN	0.057708	-0.0561422	0.171558	0.315565	0.967575	1.04081	previously infected M3vsD0
TRAIL-R2	0.0569351	-0.0563989	0.170269	0.31986	0.967575	1.04025	previously infected M3vsD0
SRC	0.223615	-0.22314	0.67037	0.321602	0.967575	1.16766	previously infected M3vsD0
CXADR	0.0805791	-0.0810713	0.24223	0.323594	0.967575	1.05744	previously infected M3vsD0
LILRB4	0.09156	-0.0988505	0.28197	0.340877	0.967575	1.06552	previously infected M3vsD0
HGF	0.0828774	-0.0900561	0.255811	0.342487	0.967575	1.05913	previously infected M3vsD0
NT-3	-0.0667943	-0.207018	0.0734291	0.3454	0.967575	0.954757	previously infected M3vsD0
CLEC4C	0.1149	-0.126436	0.356237	0.345644	0.967575	1.0829	previously infected M3vsD0
EDAR	0.251734	-0.279071	0.78254	0.347494	0.967575	1.19064	previously infected M3vsD0
PSIP1	0.168676	-0.190384	0.527736	0.352039	0.967575	1.12403	previously infected M3vsD0
ITGA6	0.216072	-0.249712	0.681856	0.358063	0.967575	1.16157	previously infected M3vsD0
LAP_TGF-beta-1	0.12833	-0.149613	0.406272	0.360324	0.967575	1.09303	previously infected M3vsD0
IGFBP-2	0.154911	-0.182355	0.492177	0.362798	0.967575	1.11335	previously infected M3vsD0
MMP-10	0.104294	-0.123766	0.332354	0.364898	0.967575	1.07497	previously infected M3vsD0
LAMP3	0.124689	-0.149464	0.398842	0.367504	0.967575	1.09027	previously infected M3vsD0
MCP-1_1	0.0735226	-0.0886548	0.2357	0.369043	0.967575	1.05228	previously infected M3vsD0
DCTN1	0.24169	-0.296599	0.779979	0.373612	0.967575	1.18238	previously infected M3vsD0
HSP_27	0.112012	-0.138168	0.362192	0.374974	0.967575	1.08073	previously infected M3vsD0
IL16	0.0986446	-0.122041	0.31933	0.375754	0.967575	1.07077	previously infected M3vsD0
CCL19	0.103906	-0.129197	0.337008	0.377074	0.967575	1.07468	previously infected M3vsD0
CLEC7A	0.176001	-0.223759	0.575761	0.382923	0.967575	1.12975	previously infected M3vsD0
IL-15RA	0.0430049	-0.0548578	0.140868	0.383828	0.967575	1.03026	previously infected M3vsD0
IL2-RA	0.077144	-0.0991691	0.253457	0.385877	0.967575	1.05493	previously infected M3vsD0
FGF-23_1	0.0936217	-0.120608	0.307852	0.386444	0.967575	1.06705	previously infected M3vsD0
PPP1R9B	0.258917	-0.334803	0.852638	0.387425	0.967575	1.19658	previously infected M3vsD0
STC1	0.09839	-0.128396	0.325176	0.38988	0.967575	1.07058	previously infected M3vsD0
DDX58	0.149505	-0.196528	0.495537	0.391817	0.967575	1.10919	previously infected M3vsD0
SIT1	0.11159	-0.146754	0.369934	0.391952	0.967575	1.08042	previously infected M3vsD0
HCLS1	0.248551	-0.331255	0.828357	0.395503	0.967575	1.18801	previously infected M3vsD0
CHI3L1	0.111856	-0.150895	0.374607	0.398782	0.967575	1.08062	previously infected M3vsD0
CEACAM8	0.101701	-0.137354	0.340755	0.399094	0.967575	1.07304	previously infected M3vsD0
OSM	0.15425	-0.208895	0.517395	0.399815	0.967575	1.11284	previously infected M3vsD0
IL-12B	0.085374	-0.116441	0.287189	0.401743	0.967575	1.06096	previously infected M3vsD0
MILR1	0.0829814	-0.116354	0.282316	0.409248	0.967575	1.0592	previously infected M3vsD0
PD-L1	0.105886	-0.149151	0.360923	0.410497	0.967575	1.07615	previously infected M3vsD0
DFFA	0.168973	-0.240731	0.578677	0.413573	0.967575	1.12426	previously infected M3vsD0
OPG	0.0521923	-0.0749749	0.179359	0.415852	0.967575	1.03684	previously infected M3vsD0
GALNT3	-0.0614385	-0.212642	0.0897648	0.420494	0.967575	0.958308	previously infected M3vsD0
GDF-2	-0.0834931	-0.289263	0.122277	0.421145	0.967575	0.94377	previously infected M3vsD0
IL6_1	0.115141	-0.169927	0.400208	0.423258	0.967575	1.08308	previously infected M3vsD0
KLRD1	0.0862097	-0.129804	0.302223	0.42878	0.967575	1.06158	previously infected M3vsD0
IL10	0.101616	-0.153726	0.356958	0.430087	0.967575	1.07297	previously infected M3vsD0
CDH5	0.079372	-0.12215	0.280894	0.43483	0.967575	1.05656	previously infected M3vsD0
AXL	0.0768829	-0.118501	0.272267	0.435255	0.967575	1.05474	previously infected M3vsD0
CD28	0.0805154	-0.124894	0.285925	0.437024	0.967575	1.0574	previously infected M3vsD0
MCP-2	0.152335	-0.247464	0.552135	0.449864	0.967575	1.11137	previously infected M3vsD0
ZBTB16	0.224398	-0.368383	0.817179	0.452804	0.967575	1.16829	previously infected M3vsD0
TRANCE	-0.0983269	-0.359833	0.163179	0.455858	0.967575	0.934116	previously infected M3vsD0
PIK3AP1	-0.148475	-0.543521	0.246572	0.456034	0.967575	0.902204	previously infected M3vsD0
HEXIM1	0.220521	-0.367317	0.80836	0.456872	0.967575	1.16515	previously infected M3vsD0
ITGB6	0.0528266	-0.089498	0.195151	0.461647	0.967575	1.0373	previously infected M3vsD0
SOD2	0.0212863	-0.0364342	0.0790067	0.464522	0.967575	1.01486	previously infected M3vsD0
MMP12	-0.0839191	-0.311608	0.14377	0.46478	0.967575	0.943491	previously infected M3vsD0
IL-27	-0.0722814	-0.268996	0.124433	0.466139	0.967575	0.951133	previously infected M3vsD0
MMP-9	0.12403	-0.21503	0.46309	0.468108	0.967575	1.08977	previously infected M3vsD0
NEMO	0.21041	-0.365142	0.785962	0.468379	0.967575	1.15702	previously infected M3vsD0
ICAM-2	0.0648869	-0.114791	0.244565	0.473808	0.967575	1.046	previously infected M3vsD0
hOSCAR	0.0422646	-0.0757396	0.160269	0.477435	0.967575	1.02973	previously infected M3vsD0
ADM	0.0619823	-0.112223	0.236188	0.480334	0.967575	1.0439	previously infected M3vsD0
FAM3B	0.0759237	-0.137898	0.289745	0.48122	0.967575	1.05404	previously infected M3vsD0
Gal-9	0.0603274	-0.111905	0.23256	0.487162	0.967575	1.0427	previously infected M3vsD0
ALCAM	0.042772	-0.0803658	0.16591	0.490784	0.967575	1.03009	previously infected M3vsD0
AP-N	0.0453009	-0.0855285	0.17613	0.492143	0.967575	1.0319	previously infected M3vsD0
PGLYRP1	0.105127	-0.200558	0.410812	0.495079	0.967575	1.07559	previously infected M3vsD0
SELE	0.077492	-0.1482	0.303184	0.495772	0.967575	1.05518	previously infected M3vsD0
OPG_1	0.0463571	-0.0891943	0.181909	0.497479	0.967575	1.03265	previously infected M3vsD0
DLK-1	0.133335	-0.260696	0.527366	0.501988	0.967575	1.09683	previously infected M3vsD0
uPA	0.0476583	-0.0935473	0.188864	0.50311	0.967575	1.03359	previously infected M3vsD0
IL7	0.0889531	-0.174632	0.352538	0.503155	0.967575	1.0636	previously infected M3vsD0
LY75	0.064722	-0.128534	0.257978	0.506403	0.967575	1.04588	previously infected M3vsD0
GIF	0.0943257	-0.195535	0.384186	0.518483	0.967575	1.06757	previously infected M3vsD0
IFN-gamma	0.128841	-0.273993	0.531676	0.525643	0.967575	1.09342	previously infected M3vsD0
IL6_2	0.110041	-0.235621	0.455703	0.52757	0.967575	1.07926	previously infected M3vsD0
CTSZ	0.0494266	-0.107362	0.206215	0.531606	0.967575	1.03485	previously infected M3vsD0
IL-17C	0.121248	-0.272867	0.515362	0.541502	0.967575	1.08768	previously infected M3vsD0
SELP	0.119072	-0.268801	0.506945	0.542366	0.967575	1.08604	previously infected M3vsD0
AXIN1	0.222056	-0.507253	0.951365	0.545667	0.967575	1.16639	previously infected M3vsD0
EN-RAGE	-0.0878403	-0.378575	0.202894	0.548769	0.967575	0.94093	previously infected M3vsD0
CX3CL1	0.042932	-0.10013	0.185994	0.551462	0.967575	1.03021	previously infected M3vsD0
CCL16	0.09347	-0.219228	0.406168	0.553022	0.967575	1.06693	previously infected M3vsD0
AGRP	0.0609111	-0.145091	0.266913	0.557312	0.967575	1.04312	previously infected M3vsD0
CD244	0.0662954	-0.16022	0.292811	0.561319	0.967575	1.04702	previously infected M3vsD0
PD-L2	-0.0362271	-0.160453	0.0879988	0.562724	0.967575	0.975202	previously infected M3vsD0
CCL28	0.0841323	-0.204529	0.372793	0.562945	0.967575	1.06005	previously infected M3vsD0
DCBLD2	0.0420303	-0.102412	0.186473	0.563579	0.967575	1.02956	previously infected M3vsD0
BOC	0.0385809	-0.0944153	0.171577	0.564774	0.967575	1.0271	previously infected M3vsD0
MCP-4	0.100524	-0.246113	0.447162	0.564885	0.967575	1.07216	previously infected M3vsD0
RETN	0.0649314	-0.160113	0.289975	0.566867	0.967575	1.04604	previously infected M3vsD0
PRSS8	-0.04114	-0.184255	0.101975	0.568298	0.967575	0.971887	previously infected M3vsD0
DPP10	0.0379534	-0.0946936	0.170601	0.570096	0.967575	1.02666	previously infected M3vsD0
STAMBP	0.155045	-0.394792	0.704881	0.575661	0.967575	1.11346	previously infected M3vsD0
CNTNAP2	0.04722	-0.120254	0.214694	0.575715	0.967575	1.03327	previously infected M3vsD0
JAM-A	0.140921	-0.366273	0.648114	0.581267	0.967575	1.10261	previously infected M3vsD0
BTN3A2	0.0573051	-0.149544	0.264154	0.582376	0.967575	1.04052	previously infected M3vsD0
TM	0.0390023	-0.102948	0.180952	0.585474	0.967575	1.0274	previously infected M3vsD0
REN	0.0621097	-0.16436	0.28858	0.586168	0.967575	1.04399	previously infected M3vsD0
TRAIL	-0.0254454	-0.118519	0.067628	0.587341	0.967575	0.982517	previously infected M3vsD0
CPB1	0.0673954	-0.182664	0.317455	0.592636	0.967575	1.04782	previously infected M3vsD0
PRDX1	-0.0727666	-0.345466	0.199933	0.596312	0.967575	0.950813	previously infected M3vsD0
LDL_receptor	0.0559043	-0.153714	0.265523	0.596508	0.967575	1.03951	previously infected M3vsD0
SRPK2	0.200519	-0.564074	0.965112	0.602609	0.967575	1.14911	previously infected M3vsD0
TLT-2	0.0470149	-0.132594	0.226624	0.603305	0.967575	1.03313	previously infected M3vsD0
IRAK1	0.122083	-0.345016	0.589182	0.603839	0.967575	1.08831	previously infected M3vsD0
SCGB3A2	0.0729006	-0.207881	0.353682	0.606247	0.967575	1.05183	previously infected M3vsD0
CNTN1	0.0360274	-0.103173	0.175228	0.607379	0.967575	1.02529	previously infected M3vsD0
CCL3_1	0.0460069	-0.134398	0.226411	0.612649	0.967575	1.0324	previously infected M3vsD0
VEGFD	0.0699217	-0.208579	0.348423	0.618163	0.967575	1.04966	previously infected M3vsD0
CCL15	0.0675197	-0.203106	0.338145	0.620357	0.967575	1.04791	previously infected M3vsD0
FGF-21	-0.133907	-0.673004	0.40519	0.621886	0.967575	0.91136	previously infected M3vsD0
THPO	0.0420477	-0.133677	0.217773	0.634715	0.967575	1.02957	previously infected M3vsD0
CCL24	-0.104334	-0.550412	0.341744	0.642336	0.967575	0.930234	previously infected M3vsD0
SPRY2	0.149176	-0.491739	0.79009	0.643952	0.967575	1.10894	previously infected M3vsD0
IL-1RT2	0.0343343	-0.114066	0.182734	0.645945	0.967575	1.02408	previously infected M3vsD0
SIRT2	0.142303	-0.485239	0.769844	0.652495	0.967575	1.10367	previously infected M3vsD0
DNER	0.0372969	-0.127531	0.202125	0.653201	0.967575	1.02619	previously infected M3vsD0
CDCP1	0.0562906	-0.196592	0.309173	0.658476	0.967575	1.03979	previously infected M3vsD0
EGFR	0.0206357	-0.0736191	0.11489	0.663737	0.967575	1.01441	previously infected M3vsD0
IL6	0.0456114	-0.162772	0.253994	0.663813	0.967575	1.03212	previously infected M3vsD0
IDUA	0.0527911	-0.189035	0.294617	0.664648	0.967575	1.03727	previously infected M3vsD0
CCL11	0.046102	-0.165898	0.258102	0.665858	0.967575	1.03247	previously infected M3vsD0
SHPS-1	0.0389997	-0.140681	0.21868	0.666453	0.967575	1.0274	previously infected M3vsD0
PRELP	0.0166031	-0.0609037	0.0941099	0.670546	0.967575	1.01157	previously infected M3vsD0
RAGE	0.0413831	-0.152968	0.235734	0.672405	0.967575	1.0291	previously infected M3vsD0
SH2D1A	0.0535629	-0.199914	0.30704	0.674747	0.967575	1.03782	previously infected M3vsD0
TPSAB1	0.0601451	-0.226865	0.347156	0.677293	0.967575	1.04257	previously infected M3vsD0
KIM1	-0.0740614	-0.428735	0.280612	0.678358	0.967575	0.94996	previously infected M3vsD0
t-PA	-0.0484489	-0.280946	0.184048	0.678995	0.967575	0.966975	previously infected M3vsD0
FGF-21_1	-0.0982229	-0.570059	0.373614	0.679292	0.967575	0.934183	previously infected M3vsD0
PECAM-1	0.0716629	-0.286503	0.429828	0.691086	0.967575	1.05093	previously infected M3vsD0
EIF4G1	0.139759	-0.562485	0.842004	0.692643	0.967575	1.10172	previously infected M3vsD0
CCL20	-0.106872	-0.649567	0.435823	0.695705	0.967575	0.928599	previously infected M3vsD0
FABP2	-0.0682557	-0.4167	0.280188	0.697235	0.967575	0.95379	previously infected M3vsD0
PCSK9	-0.0260334	-0.159102	0.107035	0.697607	0.967575	0.982117	previously infected M3vsD0
CD163	0.0495237	-0.20619	0.305238	0.700503	0.967575	1.03492	previously infected M3vsD0
DAPP1	0.18001	-0.751724	1.11174	0.701182	0.967575	1.13289	previously infected M3vsD0
TNFRSF13B	0.03086	-0.128868	0.190588	0.701187	0.967575	1.02162	previously infected M3vsD0
CD4	0.0244209	-0.104825	0.153667	0.707454	0.967575	1.01707	previously infected M3vsD0
ITGA11	0.0323151	-0.139517	0.204147	0.708763	0.967575	1.02265	previously infected M3vsD0
CCL23	0.0398751	-0.17306	0.25281	0.709941	0.967575	1.02802	previously infected M3vsD0
SCF	-0.02609	-0.168357	0.116177	0.715678	0.967575	0.982078	previously infected M3vsD0
TNFRSF10C	0.0405551	-0.190954	0.272064	0.727877	0.967575	1.02851	previously infected M3vsD0
TF	0.0211371	-0.0999262	0.142201	0.728745	0.967575	1.01476	previously infected M3vsD0
GLB1	-0.0623569	-0.424523	0.299809	0.732344	0.967575	0.957698	previously infected M3vsD0
BLM_hydrolase	0.0288589	-0.138874	0.196591	0.73254	0.967575	1.0202	previously infected M3vsD0
SH2B3	0.119886	-0.577134	0.816906	0.732611	0.967575	1.08665	previously infected M3vsD0
COL1A1	0.0253823	-0.122739	0.173504	0.733573	0.967575	1.01775	previously infected M3vsD0
PLXNA4	0.117216	-0.584086	0.818518	0.739879	0.967575	1.08464	previously infected M3vsD0
SERPINA12	0.135162	-0.677312	0.947636	0.741051	0.967575	1.09822	previously infected M3vsD0
BMP-6	0.0213294	-0.107224	0.149883	0.741722	0.967575	1.01489	previously infected M3vsD0
IL12RB1	0.0185741	-0.0950748	0.132223	0.745451	0.967575	1.01296	previously infected M3vsD0
TNFRSF10A	0.0189231	-0.098339	0.136185	0.748548	0.967575	1.0132	previously infected M3vsD0
SORT1	0.0195083	-0.104561	0.143577	0.75478	0.967575	1.01361	previously infected M3vsD0
MARCO	0.0199537	-0.107238	0.147145	0.755321	0.967575	1.01393	previously infected M3vsD0
TRIM21	0.0663591	-0.358733	0.491451	0.756478	0.967575	1.04707	previously infected M3vsD0
GH	0.111931	-0.621472	0.845335	0.761747	0.967575	1.08067	previously infected M3vsD0
CTSD	0.0228209	-0.12836	0.174002	0.764282	0.967575	1.01594	previously infected M3vsD0
MASP1	0.0201563	-0.114262	0.154575	0.765795	0.967575	1.01407	previously infected M3vsD0
Ep-CAM	0.0562274	-0.321226	0.43368	0.767281	0.967575	1.03974	previously infected M3vsD0
PSGL-1	-0.0187831	-0.148114	0.110548	0.772955	0.96793	0.987065	previously infected M3vsD0
MERTK	-0.0207471	-0.164103	0.122608	0.773727	0.96793	0.985722	previously infected M3vsD0
VSIG2	-0.0288129	-0.233302	0.175676	0.779545	0.970619	0.980227	previously infected M3vsD0
IL-17RA	0.0252097	-0.155827	0.206246	0.782059	0.970619	1.01763	previously infected M3vsD0
PON3	-0.0335969	-0.279358	0.212164	0.785945	0.971601	0.976981	previously infected M3vsD0
TNFB	0.0172523	-0.113242	0.147746	0.792821	0.976258	1.01203	previously infected M3vsD0
IL-1RT1	0.0175826	-0.119364	0.154529	0.79867	0.979618	1.01226	previously infected M3vsD0
FCRL6	0.0284283	-0.21541	0.272266	0.816826	0.98427	1.0199	previously infected M3vsD0
IL-18R1	0.0233894	-0.180451	0.22723	0.819671	0.98427	1.01634	previously infected M3vsD0
TR-AP	-0.0191371	-0.191063	0.152788	0.824975	0.98427	0.986823	previously infected M3vsD0
IL18	-0.0222314	-0.222967	0.178504	0.825843	0.98427	0.984708	previously infected M3vsD0
TIMP4	-0.0165571	-0.186322	0.153208	0.846349	0.98427	0.988589	previously infected M3vsD0
SLAMF7	0.0166837	-0.15749	0.190858	0.84906	0.98427	1.01163	previously infected M3vsD0
SLAMF1	0.0144474	-0.136583	0.165478	0.84926	0.98427	1.01006	previously infected M3vsD0
TFPI	0.0118417	-0.123397	0.147081	0.861883	0.98427	1.00824	previously infected M3vsD0
LAG3	0.0122357	-0.13555	0.160022	0.869333	0.98427	1.00852	previously infected M3vsD0
IL-10RB	0.015328	-0.171512	0.202168	0.870514	0.98427	1.01068	previously infected M3vsD0
SPON2	-0.00773829	-0.10263	0.0871536	0.87128	0.98427	0.994651	previously infected M3vsD0
TIE2	-0.00917629	-0.123758	0.105406	0.87357	0.98427	0.99366	previously infected M3vsD0
IL-6RA	0.0135269	-0.156761	0.183815	0.874588	0.98427	1.00942	previously infected M3vsD0
ITM2A	0.0146954	-0.175426	0.204817	0.877939	0.98427	1.01024	previously infected M3vsD0
HO-1	0.0142586	-0.170467	0.198984	0.878107	0.98427	1.00993	previously infected M3vsD0
HSD11B1	0.0159891	-0.198759	0.230738	0.88239	0.98427	1.01114	previously infected M3vsD0
PTX3	-0.012446	-0.181075	0.156183	0.883406	0.98427	0.99141	previously infected M3vsD0
PGF	0.009388	-0.118142	0.136918	0.883709	0.98427	1.00653	previously infected M3vsD0
GDNF	0.0089	-0.112584	0.130384	0.884262	0.98427	1.00619	previously infected M3vsD0
PAPPA	-0.0157464	-0.236345	0.204853	0.887213	0.98427	0.989145	previously infected M3vsD0
CD8A	0.0149374	-0.197222	0.227097	0.888741	0.98427	1.01041	previously infected M3vsD0
DCN	0.00925486	-0.127305	0.145815	0.892879	0.98427	1.00644	previously infected M3vsD0
CCL25	0.0145597	-0.204229	0.233349	0.894803	0.98427	1.01014	previously infected M3vsD0
NTF4	0.00848314	-0.120143	0.137109	0.895738	0.98427	1.0059	previously infected M3vsD0
CXCL1	-0.0360903	-0.594561	0.52238	0.897822	0.98427	0.975294	previously infected M3vsD0
IL1RL2	0.01081	-0.156527	0.178147	0.897863	0.98427	1.00752	previously infected M3vsD0
BACH1	0.0331469	-0.490114	0.556408	0.89983	0.98427	1.02324	previously infected M3vsD0
Gal-3	0.00891371	-0.13389	0.151718	0.901293	0.98427	1.0062	previously infected M3vsD0
ACE2	-0.0151486	-0.273184	0.242887	0.907135	0.98427	0.989555	previously infected M3vsD0
IL10_1	-0.0146369	-0.267159	0.237886	0.908307	0.98427	0.989906	previously infected M3vsD0
OPN	0.011758	-0.193367	0.216883	0.909318	0.98427	1.00818	previously infected M3vsD0
CXCL1_1	-0.0309809	-0.617826	0.555865	0.916451	0.98427	0.978755	previously infected M3vsD0
IgG_Fc_receptor_II-b	0.0109731	-0.198171	0.220117	0.916967	0.98427	1.00764	previously infected M3vsD0
CTRC	-0.0159466	-0.329212	0.297319	0.919431	0.98427	0.989008	previously infected M3vsD0
CCL3	0.00978857	-0.207793	0.22737	0.928768	0.98427	1.00681	previously infected M3vsD0
THBS2	0.00452114	-0.104819	0.113861	0.934516	0.98427	1.00314	previously infected M3vsD0
CHIT1	0.0493989	-1.19601	1.2948	0.937175	0.98427	1.03483	previously infected M3vsD0
CXCL5	0.0268546	-0.684031	0.73774	0.940161	0.98427	1.01879	previously infected M3vsD0
SCF_1	-0.00531486	-0.146414	0.135784	0.940335	0.98427	0.996323	previously infected M3vsD0
LEP	-0.0154743	-0.440162	0.409213	0.942278	0.98427	0.989331	previously infected M3vsD0
uPA_1	0.00438571	-0.122853	0.131624	0.945394	0.98427	1.00304	previously infected M3vsD0
CPA1	0.00854771	-0.246237	0.263332	0.946849	0.98427	1.00594	previously infected M3vsD0
CLEC4A	-0.00526514	-0.174644	0.164114	0.950747	0.98427	0.996357	previously infected M3vsD0
IL18_1	0.006184	-0.194459	0.206827	0.951165	0.98427	1.0043	previously infected M3vsD0
XCL1	0.00697943	-0.22014	0.234099	0.951308	0.98427	1.00485	previously infected M3vsD0
CXCL6	-0.0111271	-0.426143	0.403889	0.957509	0.98427	0.992317	previously infected M3vsD0
CCL4	0.00635257	-0.239426	0.252131	0.959038	0.98427	1.00441	previously infected M3vsD0
vWF	-0.00675914	-0.270869	0.257351	0.959442	0.98427	0.995326	previously infected M3vsD0
PIgR	0.00172457	-0.0685592	0.0720083	0.961112	0.98427	1.0012	previously infected M3vsD0
ADA	0.00501857	-0.202537	0.212574	0.961679	0.98427	1.00348	previously infected M3vsD0
FGF-5	0.00216543	-0.103557	0.107888	0.967535	0.98427	1.0015	previously infected M3vsD0
CTSL1	0.00245286	-0.120529	0.125435	0.968386	0.98427	1.0017	previously infected M3vsD0
PTH1R	-0.00687057	-0.353673	0.339932	0.968597	0.98427	0.995249	previously infected M3vsD0
GT	0.00458158	-0.276528	0.285691	0.974164	0.986073	1.00318	previously infected M3vsD0
TWEAK	-0.00180343	-0.124252	0.120645	0.976652	0.986073	0.998751	previously infected M3vsD0
CCL11_1	-0.00123114	-0.189719	0.187256	0.989644	0.995988	0.999147	previously infected M3vsD0
LIF-R	-0.000313714	-0.0989044	0.098277	0.994955	0.997854	0.999783	previously infected M3vsD0
ST2	0.000394857	-0.291399	0.292189	0.997854	0.997854	1.00027	previously infected M3vsD0
MMP-7	-0.607334	-0.837694	-0.376975	1.86036e-06	0.000584152	0.656408	previously infectected M6vsD0
PARP-1	0.699851	0.415025	0.984677	7.01771e-06	0.00110178	1.62434	previously infectected M6vsD0
4E-BP1	-0.841764	-1.36033	-0.323197	0.00190305	0.199186	0.557961	previously infectected M6vsD0
IL8	-0.362522	-0.597183	-0.127861	0.00301857	0.236958	0.777804	previously infectected M6vsD0
TGM2	-0.324675	-0.59388	-0.0554696	0.0189022	0.994167	0.798478	previously infectected M6vsD0
LOX-1	0.31222	0.039386	0.585053	0.0255964	0.994167	1.24162	previously infectected M6vsD0
TGF-alpha	0.105262	0.0119452	0.198579	0.0276916	0.994167	1.07569	previously infectected M6vsD0
MMP-10	0.260137	0.0225803	0.497694	0.032379	0.994167	1.19759	previously infectected M6vsD0
SRC	-0.678943	-1.32819	-0.0296935	0.0406936	0.994167	0.624623	previously infectected M6vsD0
ADAM-TS13	-0.0707309	-0.139883	-0.00157874	0.0451471	0.994167	0.952155	previously infectected M6vsD0
HNMT	0.275168	0.00236562	0.547971	0.0481063	0.994167	1.21014	previously infectected M6vsD0
HSP_27	-0.34314	-0.714212	0.0279317	0.0692903	0.994167	0.788323	previously infectected M6vsD0
ITGB2	0.143688	-0.017574	0.30495	0.0797785	0.994167	1.10473	previously infectected M6vsD0
TR	0.289401	-0.0405253	0.619328	0.0844566	0.994167	1.22213	previously infectected M6vsD0
GLO1	-0.317728	-0.688382	0.0529259	0.09159	0.994167	0.802332	previously infectected M6vsD0
CXCL1_1	-0.565984	-1.23465	0.102687	0.0956452	0.994167	0.675495	previously infectected M6vsD0
EIF4G1	-0.692645	-1.5327	0.147406	0.104343	0.994167	0.618718	previously infectected M6vsD0
AREG	0.139033	-0.032452	0.310518	0.110138	0.994167	1.10117	previously infectected M6vsD0
PLXNA4	-0.715351	-1.61051	0.179806	0.115219	0.994167	0.609057	previously infectected M6vsD0
PLC	0.0905801	-0.0238162	0.204976	0.118529	0.994167	1.0648	previously infectected M6vsD0
IL16	0.201035	-0.0534942	0.455565	0.119434	0.994167	1.14952	previously infectected M6vsD0
PIK3AP1	-0.37476	-0.856419	0.106899	0.124924	0.994167	0.771234	previously infectected M6vsD0
MMP12	-0.17736	-0.41232	0.0575996	0.136365	0.994167	0.88432	previously infectected M6vsD0
SIRT2	-0.56548	-1.32547	0.194507	0.141943	0.994167	0.675731	previously infectected M6vsD0
STK4	-0.518422	-1.21573	0.178884	0.14226	0.994167	0.698135	previously infectected M6vsD0
CXCL5	-0.584875	-1.38516	0.215413	0.149044	0.994167	0.666707	previously infectected M6vsD0
CKAP4	0.116374	-0.0458188	0.278567	0.156482	0.994167	1.08401	previously infectected M6vsD0
DAPP1	-0.761504	-1.82611	0.303101	0.157731	0.994167	0.589881	previously infectected M6vsD0
CXCL1	-0.472949	-1.13695	0.19105	0.159464	0.994167	0.72049	previously infectected M6vsD0
CXCL6	-0.311925	-0.750062	0.126211	0.159657	0.994167	0.805566	previously infectected M6vsD0
ST1A1	0.406	-0.207131	1.01913	0.189454	0.994167	1.32501	previously infectected M6vsD0
CCL3_1	-0.117643	-0.28357	0.0482832	0.161366	0.994167	0.921692	previously infectected M6vsD0
NT-3	-0.103103	-0.249255	0.0430493	0.163447	0.994167	0.931028	previously infectected M6vsD0
CCL4	-0.16572	-0.404001	0.0725606	0.169383	0.994167	0.891483	previously infectected M6vsD0
PAI-1-1	0.290605	-0.128678	0.709888	0.170814	0.994167	1.22315	previously infectected M6vsD0
SIT1	0.180465	-0.0799569	0.440886	0.170905	0.994167	1.13325	previously infectected M6vsD0
CLEC4D	0.163743	-0.0739658	0.401452	0.173431	0.994167	1.12019	previously infectected M6vsD0
AXIN1	-0.58472	-1.43469	0.265247	0.173976	0.994167	0.666779	previously infectected M6vsD0
CCL3	-0.154416	-0.380191	0.0713594	0.176466	0.994167	0.898496	previously infectected M6vsD0
KLRD1	0.15173	-0.0733104	0.37677	0.18259	0.994167	1.1109	previously infectected M6vsD0
FAS	0.092739	-0.0461987	0.231677	0.186945	0.994167	1.06639	previously infectected M6vsD0
DNER	-0.112038	-0.281638	0.0575617	0.191467	0.994167	0.92528	previously infectected M6vsD0
CD5	0.0855175	-0.0464775	0.217513	0.200038	0.994167	1.06107	previously infectected M6vsD0
MB	0.212404	-0.115501	0.540309	0.200122	0.994167	1.15862	previously infectected M6vsD0
DCBLD2	0.0973356	-0.0529689	0.24764	0.20024	0.994167	1.0698	previously infectected M6vsD0
IL-1ra	0.153746	-0.0846574	0.392148	0.202092	0.994167	1.11245	previously infectected M6vsD0
CD83	0.0853979	-0.0495016	0.220297	0.210395	0.994167	1.06098	previously infectected M6vsD0
TR-AP	-0.117264	-0.30257	0.0680407	0.210559	0.994167	0.921934	previously infectected M6vsD0
KRT19	0.199777	-0.119247	0.518801	0.2153	0.994167	1.14852	previously infectected M6vsD0
TNFRSF9	0.0974732	-0.0597201	0.254666	0.219767	0.994167	1.0699	previously infectected M6vsD0
GDNF	-0.0781859	-0.205211	0.0488393	0.223142	0.994167	0.947248	previously infectected M6vsD0
PPP1R9B	-0.417081	-1.11041	0.276246	0.233665	0.994167	0.748939	previously infectected M6vsD0
TIMP4	-0.110257	-0.293589	0.073075	0.233804	0.994167	0.926423	previously infectected M6vsD0
MMP-1	0.343951	-0.228376	0.916277	0.234122	0.994167	1.26923	previously infectected M6vsD0
TNF-R1	0.0782304	-0.0566987	0.21316	0.250849	0.994167	1.05572	previously infectected M6vsD0
STAMBP	-0.35643	-0.988803	0.275942	0.264131	0.994167	0.781095	previously infectected M6vsD0
CD4	-0.0792803	-0.222002	0.063441	0.271048	0.994167	0.94653	previously infectected M6vsD0
HCLS1	-0.383257	-1.0744	0.307881	0.27185	0.994167	0.766705	previously infectected M6vsD0
CST5	0.136026	-0.112135	0.384188	0.277381	0.994167	1.09887	previously infectected M6vsD0
TNFSF14	0.143972	-0.12629	0.414235	0.290996	0.994167	1.10494	previously infectected M6vsD0
PD-L2	-0.0713852	-0.205601	0.0628306	0.291754	0.994167	0.951724	previously infectected M6vsD0
IL-1RT2	-0.0865725	-0.25206	0.0789154	0.299679	0.994167	0.941758	previously infectected M6vsD0
OPN	-0.100987	-0.296672	0.0946972	0.306194	0.994167	0.932395	previously infectected M6vsD0
TNFRSF11A	0.0765919	-0.0721802	0.225364	0.307352	0.994167	1.05452	previously infectected M6vsD0
CTSZ	0.0794698	-0.075726	0.234666	0.309936	0.994167	1.05663	previously infectected M6vsD0
PSIP1	0.252475	-0.243613	0.748564	0.312856	0.994167	1.19125	previously infectected M6vsD0
BMP-6	-0.0818793	-0.243133	0.0793744	0.313977	0.994167	0.944826	previously infectected M6vsD0
TFF3	0.0825902	-0.0802723	0.245453	0.314593	0.994167	1.05892	previously infectected M6vsD0
LIF-R	-0.0485585	-0.144365	0.0472479	0.314854	0.994167	0.966902	previously infectected M6vsD0
PDGFB	0.305235	-0.297257	0.907728	0.31504	0.994167	1.23562	previously infectected M6vsD0
DCTN1	-0.321738	-0.957323	0.313847	0.315432	0.994167	0.800105	previously infectected M6vsD0
TIE2	-0.0601952	-0.183275	0.0628845	0.331979	0.994167	0.959134	previously infectected M6vsD0
CNTNAP2	0.0899476	-0.0968782	0.276773	0.339513	0.994167	1.06433	previously infectected M6vsD0
SH2D1A	0.17678	-0.193375	0.546935	0.34336	0.994167	1.13036	previously infectected M6vsD0
IL1RL2	-0.0810347	-0.251778	0.0897086	0.34638	0.994167	0.945379	previously infectected M6vsD0
BOC	0.0706796	-0.0785383	0.219897	0.347322	0.994167	1.05021	previously infectected M6vsD0
NCR1	0.0939134	-0.104986	0.292813	0.348841	0.994167	1.06726	previously infectected M6vsD0
IL-27	-0.0959958	-0.302167	0.110176	0.355525	0.994167	0.935626	previously infectected M6vsD0
TNF-R2	0.0719285	-0.0839272	0.227784	0.359752	0.994167	1.05112	previously infectected M6vsD0
FAM3B	0.105616	-0.124173	0.335406	0.361704	0.994167	1.07595	previously infectected M6vsD0
ZBTB16	0.318412	-0.523637	1.16046	0.451115	0.994167	1.24696	previously infectected M6vsD0
Gal-4	0.0928741	-0.112565	0.298314	0.369588	0.994167	1.06649	previously infectected M6vsD0
HEXIM1	-0.298756	-0.967027	0.369516	0.374867	0.994167	0.812953	previously infectected M6vsD0
CCL11_1	-0.0933971	-0.303222	0.116428	0.376951	0.994167	0.937313	previously infectected M6vsD0
IL6	-0.0733505	-0.263167	0.116466	0.441347	0.994167	0.950428	previously infectected M6vsD0
MMP-2	0.0709765	-0.0889142	0.230867	0.378244	0.994167	1.05043	previously infectected M6vsD0
CLEC7A	0.189258	-0.240154	0.61867	0.381614	0.994167	1.14018	previously infectected M6vsD0
KIM1	-0.173028	-0.566525	0.22047	0.38271	0.994167	0.886979	previously infectected M6vsD0
OSM	0.140703	-0.18209	0.463496	0.38686	0.994167	1.10244	previously infectected M6vsD0
SPRY2	0.278875	-0.446529	1.00428	0.444215	0.994167	1.21325	previously infectected M6vsD0
BACH1	-0.251735	-0.839614	0.336144	0.395211	0.994167	0.839886	previously infectected M6vsD0
ANGPT1	0.242471	-0.332529	0.817472	0.402404	0.994167	1.18302	previously infectected M6vsD0
CLEC4C	0.103075	-0.144958	0.351108	0.409251	0.994167	1.07406	previously infectected M6vsD0
LTBR	0.0525318	-0.0738915	0.178955	0.409303	0.994167	1.03708	previously infectected M6vsD0
CASP-3	-0.320242	-1.09128	0.4508	0.409489	0.994167	0.800936	previously infectected M6vsD0
CPB1	0.121746	-0.171511	0.415004	0.40972	0.994167	1.08805	previously infectected M6vsD0
FABP4	0.118262	-0.170106	0.406629	0.4154	0.994167	1.08543	previously infectected M6vsD0
CTSL1	-0.0544487	-0.187795	0.0788974	0.417419	0.994167	0.962962	previously infectected M6vsD0
SH2B3	0.269813	-0.552632	1.09226	0.513252	0.994167	1.20565	previously infectected M6vsD0
IGFBP-2	0.155899	-0.226406	0.538205	0.41801	0.994167	1.11412	previously infectected M6vsD0
NEMO	-0.283704	-0.994311	0.426903	0.427778	0.994167	0.821479	previously infectected M6vsD0
ACE2	-0.106342	-0.377698	0.165014	0.436313	0.994167	0.92894	previously infectected M6vsD0
MEPE	0.0706085	-0.111449	0.252666	0.441051	0.994167	1.05016	previously infectected M6vsD0
HAOX1	0.274145	-0.441229	0.989518	0.446461	0.994167	1.20928	previously infectected M6vsD0
LAMP3	0.108489	-0.176278	0.393255	0.449138	0.994167	1.0781	previously infectected M6vsD0
MPO	0.0575841	-0.107921	0.223089	0.488725	0.994167	1.04072	previously infectected M6vsD0
ITGA11	0.0666479	-0.108825	0.24212	0.450507	0.994167	1.04728	previously infectected M6vsD0
t-PA	-0.0997865	-0.363439	0.163866	0.452103	0.994167	0.933171	previously infectected M6vsD0
MCP-2	0.153585	-0.252928	0.560097	0.452873	0.994167	1.11233	previously infectected M6vsD0
CXCL10	0.0905437	-0.15205	0.333137	0.458364	0.994167	1.06477	previously infectected M6vsD0
CD6	0.0746452	-0.127319	0.276609	0.462735	0.994167	1.0531	previously infectected M6vsD0
TWEAK	-0.0481452	-0.180752	0.0844619	0.470644	0.994167	0.967179	previously infectected M6vsD0
CXADR	0.0609901	-0.107415	0.229395	0.471744	0.994167	1.04318	previously infectected M6vsD0
DECR1	-0.275611	-1.04246	0.491236	0.475086	0.994167	0.8261	previously infectected M6vsD0
AMBP	-0.0308641	-0.117132	0.0554037	0.477113	0.994167	0.978834	previously infectected M6vsD0
PCSK9	0.0567128	-0.103541	0.216966	0.48188	0.994167	1.04009	previously infectected M6vsD0
TNFRSF14	0.0647052	-0.12109	0.2505	0.488855	0.994167	1.04587	previously infectected M6vsD0
U-PAR	0.0546651	-0.103434	0.212764	0.491963	0.994167	1.03862	previously infectected M6vsD0
GH	-0.25411	-0.990157	0.481936	0.4926	0.994167	0.838504	previously infectected M6vsD0
ITGB6	0.0471322	-0.0923325	0.186597	0.501763	0.994167	1.03321	previously infectected M6vsD0
CHI3L1	0.0915572	-0.180141	0.363255	0.502987	0.994167	1.06552	previously infectected M6vsD0
Dkk-1	0.123643	-0.243648	0.490934	0.503404	0.994167	1.08948	previously infectected M6vsD0
CTRC	0.106321	-0.209535	0.422176	0.503455	0.994167	1.07648	previously infectected M6vsD0
FABP2	-0.141227	-0.561352	0.278899	0.50401	0.994167	0.906748	previously infectected M6vsD0
PTH1R	-0.108519	-0.432128	0.215091	0.505064	0.994167	0.92754	previously infectected M6vsD0
CD93	0.0478085	-0.0953986	0.191016	0.506959	0.994167	1.03369	previously infectected M6vsD0
TPSAB1	0.102317	-0.207107	0.411741	0.510991	0.994167	1.0735	previously infectected M6vsD0
CD28	0.076866	-0.157134	0.310866	0.513773	0.994167	1.05472	previously infectected M6vsD0
PD-L1	0.0900203	-0.185621	0.365662	0.516206	0.994167	1.06439	previously infectected M6vsD0
SRPK2	-0.272859	-1.12216	0.576441	0.523005	0.994167	0.827678	previously infectected M6vsD0
PRDX1	-0.122248	-0.505713	0.261217	0.526205	0.994167	0.918755	previously infectected M6vsD0
PRSS27	0.0794779	-0.170348	0.329304	0.527085	0.994167	1.05664	previously infectected M6vsD0
Gal-9	0.0586323	-0.127213	0.244478	0.530514	0.994167	1.04148	previously infectected M6vsD0
IL-1RT1	0.0436131	-0.0954253	0.182652	0.532871	0.994167	1.03069	previously infectected M6vsD0
IRAK1	-0.171594	-0.719105	0.375917	0.533201	0.994167	0.887861	previously infectected M6vsD0
uPA_1	-0.0416165	-0.174992	0.0917587	0.535022	0.994167	0.971566	previously infectected M6vsD0
CD8A	-0.0739716	-0.311145	0.163202	0.535202	0.994167	0.950019	previously infectected M6vsD0
TM	0.0476528	-0.106145	0.20145	0.537876	0.994167	1.03358	previously infectected M6vsD0
IL2-RA	0.0551937	-0.124445	0.234832	0.541273	0.994167	1.039	previously infectected M6vsD0
ST2	-0.0944743	-0.40266	0.213712	0.542191	0.994167	0.936613	previously infectected M6vsD0
CXCL16	0.0373184	-0.0849268	0.159564	0.543866	0.994167	1.0262	previously infectected M6vsD0
CDCP1	-0.0837153	-0.358445	0.191014	0.544598	0.994167	0.943624	previously infectected M6vsD0
PDGFA	0.144904	-0.330833	0.62064	0.544749	0.994167	1.10566	previously infectected M6vsD0
Flt3L	0.0618112	-0.143265	0.266887	0.548968	0.994167	1.04378	previously infectected M6vsD0
MGMT	-0.207042	-0.894034	0.47995	0.548988	0.994167	0.866311	previously infectected M6vsD0
DPP10	0.0429389	-0.101021	0.186898	0.55312	0.994167	1.03021	previously infectected M6vsD0
GRN	0.0351369	-0.0835031	0.153777	0.555919	0.994167	1.02465	previously infectected M6vsD0
CEACAM8	0.0761569	-0.181702	0.334016	0.557012	0.994167	1.05421	previously infectected M6vsD0
REN	-0.0725481	-0.321631	0.176535	0.56246	0.994167	0.950957	previously infectected M6vsD0
SCGB3A2	0.0879979	-0.214605	0.390601	0.563073	0.994167	1.06289	previously infectected M6vsD0
CCL20	-0.167866	-0.749657	0.413925	0.566094	0.994167	0.890158	previously infectected M6vsD0
IL-17C	-0.113314	-0.510354	0.283727	0.570314	0.994167	0.924462	previously infectected M6vsD0
CD244	-0.0623545	-0.287854	0.163146	0.582357	0.994167	0.9577	previously infectected M6vsD0
AGRP	-0.0593071	-0.274442	0.155828	0.583504	0.994167	0.959725	previously infectected M6vsD0
IgG_Fc_receptor_II-b	-0.0558881	-0.312462	0.200686	0.664088	0.994167	0.962002	previously infectected M6vsD0
CLEC4G	0.043226	-0.119231	0.205683	0.596644	0.994167	1.03042	previously infectected M6vsD0
IGFBP-1	0.141648	-0.483373	0.76667	0.651592	0.994167	1.10316	previously infectected M6vsD0
DDX58	0.121254	-0.341999	0.584507	0.602602	0.994167	1.08768	previously infectected M6vsD0
CSF-1	0.0242429	-0.0693424	0.117828	0.606359	0.994167	1.01695	previously infectected M6vsD0
MERTK	-0.0417265	-0.202882	0.119429	0.606534	0.994167	0.971492	previously infectected M6vsD0
PAPPA	0.064522	-0.236287	0.365331	0.669188	0.994167	1.04574	previously infectected M6vsD0
CD84	0.0592555	-0.17105	0.289561	0.608794	0.994167	1.04193	previously infectected M6vsD0
DCN	0.0336409	-0.0976069	0.164889	0.61015	0.994167	1.02359	previously infectected M6vsD0
IDUA	0.0646553	-0.188145	0.317456	0.610928	0.994167	1.04584	previously infectected M6vsD0
RAGE	0.0527785	-0.157323	0.26288	0.617277	0.994167	1.03726	previously infectected M6vsD0
IL6_2	-0.0745099	-0.380157	0.231137	0.6277	0.994167	0.949665	previously infectected M6vsD0
LY75	0.0495626	-0.154227	0.253353	0.628507	0.994167	1.03495	previously infectected M6vsD0
CXCL9	0.0696133	-0.21721	0.356436	0.629212	0.994167	1.04944	previously infectected M6vsD0
EGFR	-0.0225567	-0.115909	0.0707953	0.630727	0.994167	0.984486	previously infectected M6vsD0
CCL11	-0.0547926	-0.281813	0.172228	0.631116	0.994167	0.962733	previously infectected M6vsD0
IL10	0.0605908	-0.191153	0.312334	0.632062	0.994167	1.04289	previously infectected M6vsD0
TLT-2	0.0481784	-0.152449	0.248806	0.632834	0.994167	1.03396	previously infectected M6vsD0
CCL16	0.0755245	-0.244063	0.395112	0.638243	0.994167	1.05374	previously infectected M6vsD0
SELP	0.107565	-0.354451	0.56958	0.643202	0.994167	1.07741	previously infectected M6vsD0
BTN3A2	0.0557175	-0.183872	0.295307	0.643594	0.994167	1.03938	previously infectected M6vsD0
CD163	-0.0619465	-0.329846	0.205953	0.64548	0.994167	0.957971	previously infectected M6vsD0
IL-18BP	0.0333951	-0.111172	0.177962	0.645807	0.994167	1.02342	previously infectected M6vsD0
DLK-1	0.0900942	-0.30173	0.481918	0.647309	0.994167	1.06444	previously infectected M6vsD0
IL-18R1	-0.0496789	-0.267648	0.16829	0.65021	0.994167	0.966151	previously infectected M6vsD0
ADM	0.0403982	-0.138399	0.219195	0.653033	0.994167	1.0284	previously infectected M6vsD0
MASP1	-0.0366056	-0.201136	0.127925	0.657997	0.994167	0.974946	previously infectected M6vsD0
JAM-A	-0.140671	-0.77317	0.491829	0.658095	0.994167	0.907097	previously infectected M6vsD0
MMP-3	0.0713812	-0.249661	0.392423	0.658203	0.994167	1.05072	previously infectected M6vsD0
GT	0.0583768	-0.257189	0.373942	0.71245	0.994167	1.04129	previously infectected M6vsD0
LEP	-0.106342	-0.586809	0.374124	0.659638	0.994167	0.92894	previously infectected M6vsD0
EN-RAGE	0.0707139	-0.249724	0.391152	0.660595	0.994167	1.05024	previously infectected M6vsD0
FGF-23_1	0.0547122	-0.199239	0.308664	0.668149	0.994167	1.03865	previously infectected M6vsD0
TNFB	0.0305653	-0.11138	0.17251	0.668309	0.994167	1.02141	previously infectected M6vsD0
LILRB4	0.0476084	-0.175702	0.270919	0.671405	0.994167	1.03355	previously infectected M6vsD0
HSD11B1	0.049902	-0.185483	0.285286	0.673133	0.994167	1.03519	previously infectected M6vsD0
PGLYRP1	0.0730141	-0.272001	0.418029	0.67367	0.994167	1.05191	previously infectected M6vsD0
ADA	-0.0452161	-0.265166	0.174734	0.68248	0.994167	0.969145	previously infectected M6vsD0
CCL25	0.0489032	-0.193625	0.291431	0.688228	0.994167	1.03448	previously infectected M6vsD0
CHIT1	-0.275295	-1.64889	1.0983	0.689998	0.994167	0.826282	previously infectected M6vsD0
IL-15RA	-0.0192201	-0.123394	0.084954	0.713405	0.994167	0.986766	previously infectected M6vsD0
Notch_3	0.0311887	-0.126419	0.188796	0.693724	0.994167	1.02185	previously infectected M6vsD0
LAG3	-0.0315061	-0.191099	0.128087	0.694419	0.994167	0.978398	previously infectected M6vsD0
IL-12B	0.0419989	-0.18293	0.266928	0.710185	0.994167	1.02954	previously infectected M6vsD0
MILR1	-0.0372812	-0.239664	0.165101	0.713903	0.994167	0.97449	previously infectected M6vsD0
TNF	0.0313622	-0.139783	0.202507	0.71533	0.994167	1.02198	previously infectected M6vsD0
EPHB4	0.0226894	-0.101504	0.146883	0.716155	0.994167	1.01585	previously infectected M6vsD0
HB-EGF	0.0644781	-0.291597	0.420553	0.718542	0.994167	1.04571	previously infectected M6vsD0
AP-N	-0.024407	-0.162796	0.113982	0.725574	0.994167	0.983225	previously infectected M6vsD0
TRANCE	-0.0511073	-0.341455	0.23924	0.726087	0.994167	0.965195	previously infectected M6vsD0
XCL1	0.0414461	-0.196376	0.279268	0.728695	0.994167	1.02914	previously infectected M6vsD0
IL12RB1	0.0152267	-0.122703	0.153156	0.825848	0.994167	1.01061	previously infectected M6vsD0
GP6	0.079074	-0.383649	0.541797	0.733744	0.994167	1.05634	previously infectected M6vsD0
TNFRSF10C	0.0408532	-0.201164	0.28287	0.736884	0.994167	1.02872	previously infectected M6vsD0
PAR-1	0.0445199	-0.224913	0.313953	0.74224	0.994167	1.03134	previously infectected M6vsD0
SLAMF7	-0.00348946	-0.22056	0.213581	0.974419	0.994167	0.997584	previously infectected M6vsD0
MMP-9	0.0559156	-0.29372	0.405552	0.750229	0.994167	1.03952	previously infectected M6vsD0
IL6_1	-0.040466	-0.295287	0.214355	0.751931	0.994167	0.972341	previously infectected M6vsD0
GALNT3	-0.00529499	-0.190117	0.179527	0.954427	0.994167	0.996337	previously infectected M6vsD0
PRDX5	0.110394	-0.594311	0.815098	0.755164	0.994167	1.07952	previously infectected M6vsD0
CCL23	-0.0362567	-0.267817	0.195304	0.755294	0.994167	0.975182	previously infectected M6vsD0
TNFSF13B	-0.0204815	-0.153626	0.112663	0.75945	0.994167	0.985904	previously infectected M6vsD0
GLB1	0.0549254	-0.324532	0.434383	0.77323	0.994167	1.03881	previously infectected M6vsD0
FGF-19	0.0631049	-0.373372	0.499581	0.773486	0.994167	1.04471	previously infectected M6vsD0
MCP-4	-0.0574287	-0.455091	0.340234	0.773733	0.994167	0.960975	previously infectected M6vsD0
CLEC4A	0.0254518	-0.155733	0.206637	0.779755	0.994167	1.0178	previously infectected M6vsD0
HGF	0.0213717	-0.134281	0.177025	0.7846	0.994167	1.01492	previously infectected M6vsD0
GIF	0.0440535	-0.27877	0.366877	0.785885	0.994167	1.03101	previously infectected M6vsD0
CCL15	0.0384834	-0.246866	0.323833	0.788332	0.994167	1.02703	previously infectected M6vsD0
STC1	0.0312633	-0.202415	0.264941	0.789981	0.994167	1.02191	previously infectected M6vsD0
TRIM5	0.0753334	-0.493057	0.643724	0.791885	0.994167	1.0536	previously infectected M6vsD0
OPG_1	-0.0176558	-0.150941	0.115629	0.792006	0.994167	0.987837	previously infectected M6vsD0
NTF4	-0.0177352	-0.153325	0.117855	0.794562	0.994167	0.987782	previously infectected M6vsD0
PIgR	-0.00938626	-0.0828454	0.0640729	0.799208	0.994167	0.993515	previously infectected M6vsD0
IL-10RB	0.0252946	-0.172796	0.223385	0.799336	0.994167	1.01769	previously infectected M6vsD0
VSIG2	-0.0265522	-0.235498	0.182393	0.800281	0.994167	0.981764	previously infectected M6vsD0
CD40-L	0.0879895	-0.607258	0.783237	0.801067	0.994167	1.06289	previously infectected M6vsD0
TNFRSF13B	0.0225526	-0.162224	0.20733	0.808015	0.994167	1.01576	previously infectected M6vsD0
PRSS8	-0.0185071	-0.17045	0.133435	0.808401	0.994167	0.987254	previously infectected M6vsD0
CX3CL1	-0.017687	-0.163083	0.127709	0.808642	0.994167	0.987815	previously infectected M6vsD0
LPL	-0.0210126	-0.194206	0.15218	0.809138	0.994167	0.985541	previously infectected M6vsD0
IL-6RA	0.0192563	-0.149325	0.187837	0.820104	0.994167	1.01344	previously infectected M6vsD0
OPG	-0.0155984	-0.155302	0.124106	0.824088	0.994167	0.989246	previously infectected M6vsD0
FGF-5	0.0122647	-0.101659	0.126188	0.830282	0.994167	1.00854	previously infectected M6vsD0
PRELP	0.00881496	-0.0760725	0.0937025	0.836208	0.994167	1.00613	previously infectected M6vsD0
CCL28	0.0316912	-0.274102	0.337484	0.836529	0.994167	1.02221	previously infectected M6vsD0
PTX3	-0.0190356	-0.204285	0.166213	0.837896	0.994167	0.986892	previously infectected M6vsD0
SORT1	0.0149448	-0.131979	0.161869	0.839512	0.994167	1.01041	previously infectected M6vsD0
FCRL6	-0.0265689	-0.29366	0.240522	0.843003	0.994167	0.981752	previously infectected M6vsD0
IL18	-0.0219052	-0.24893	0.205119	0.847657	0.994167	0.984931	previously infectected M6vsD0
hOSCAR	0.0122244	-0.114984	0.139433	0.848266	0.994167	1.00851	previously infectected M6vsD0
CXCL11	0.0461163	-0.433952	0.526185	0.848313	0.994167	1.03248	previously infectected M6vsD0
CNTN1	-0.0139577	-0.162113	0.134197	0.851211	0.994167	0.990372	previously infectected M6vsD0
CASP-8	0.0353124	-0.34172	0.412345	0.852063	0.994167	1.02478	previously infectected M6vsD0
IFNLR1	0.013925	-0.136095	0.163945	0.853379	0.994167	1.0097	previously infectected M6vsD0
MCP-1	0.0150054	-0.147016	0.177026	0.853702	0.994167	1.01046	previously infectected M6vsD0
SHPS-1	-0.0167777	-0.200769	0.167214	0.85593	0.994167	0.988438	previously infectected M6vsD0
VEGFA	0.0136989	-0.138	0.165398	0.857312	0.994167	1.00954	previously infectected M6vsD0
SCF	-0.0129537	-0.157003	0.131096	0.857902	0.994167	0.991061	previously infectected M6vsD0
VEGFD	0.0277864	-0.284412	0.339985	0.859345	0.994167	1.01945	previously infectected M6vsD0
PECAM-1	0.0362717	-0.399948	0.472491	0.868496	0.994167	1.02546	previously infectected M6vsD0
MCP-1_1	-0.0116088	-0.156365	0.133147	0.873135	0.994167	0.991986	previously infectected M6vsD0
FGF-21	-0.0437937	-0.610296	0.522709	0.877663	0.994167	0.970101	previously infectected M6vsD0
CTSD	-0.0120855	-0.171053	0.146882	0.87968	0.994167	0.991658	previously infectected M6vsD0
IL7	0.00389589	-0.307196	0.314988	0.980099	0.994167	1.0027	previously infectected M6vsD0
FGF-21_1	-0.0349655	-0.531357	0.461426	0.888452	0.994167	0.976055	previously infectected M6vsD0
SPON2	0.00693915	-0.0918369	0.105715	0.888754	0.994167	1.00482	previously infectected M6vsD0
IGFBP-7	0.0110374	-0.148526	0.1706	0.890451	0.994167	1.00768	previously infectected M6vsD0
Ep-CAM	-0.0296694	-0.461151	0.401813	0.891092	0.994167	0.979645	previously infectected M6vsD0
IL18_1	-0.0144594	-0.225538	0.196619	0.891506	0.994167	0.990028	previously infectected M6vsD0
TRAF2	0.0327807	-0.448513	0.514074	0.892118	0.994167	1.02298	previously infectected M6vsD0
uPA	-0.0101091	-0.160931	0.140713	0.893829	0.994167	0.993017	previously infectected M6vsD0
CDSN	-0.015885	-0.25553	0.22376	0.894996	0.994167	0.98905	previously infectected M6vsD0
CD40	0.019084	-0.269814	0.307982	0.895354	0.994167	1.01332	previously infectected M6vsD0
FS	0.0137612	-0.200383	0.227906	0.898184	0.994167	1.00958	previously infectected M6vsD0
AXL	0.0129283	-0.194757	0.220614	0.901355	0.994167	1.009	previously infectected M6vsD0
THPO	-0.0105725	-0.18142	0.160275	0.901932	0.994167	0.992698	previously infectected M6vsD0
THBS2	-0.00762665	-0.132532	0.117279	0.903231	0.994167	0.994728	previously infectected M6vsD0
CCL24	-0.0289305	-0.508935	0.451074	0.904468	0.994167	0.980147	previously infectected M6vsD0
RETN	0.0143083	-0.233764	0.26238	0.908566	0.994167	1.00997	previously infectected M6vsD0
SOD2	0.00385851	-0.0634933	0.0712103	0.909179	0.994167	1.00268	previously infectected M6vsD0
IFN-gamma	0.0234219	-0.41446	0.461304	0.915174	0.994167	1.01637	previously infectected M6vsD0
COL1A1	0.00866664	-0.158264	0.175597	0.917662	0.994167	1.00603	previously infectected M6vsD0
LDL_receptor	-0.0117429	-0.240674	0.217188	0.918647	0.994167	0.991893	previously infectected M6vsD0
IL10_1	0.0124255	-0.231285	0.256135	0.919136	0.994167	1.00865	previously infectected M6vsD0
vWF	0.0123957	-0.24024	0.265031	0.92217	0.994167	1.00863	previously infectected M6vsD0
LAP_TGF-beta-1	-0.0134563	-0.290488	0.263575	0.922948	0.994167	0.990716	previously infectected M6vsD0
ITM2A	0.0102739	-0.210922	0.23147	0.926311	0.994167	1.00715	previously infectected M6vsD0
RARRES2	0.00792664	-0.163574	0.179427	0.926671	0.994167	1.00551	previously infectected M6vsD0
SERPINA12	-0.0403194	-0.938824	0.858185	0.928796	0.994167	0.97244	previously infectected M6vsD0
TRAIL-R2	0.00546163	-0.117535	0.128458	0.929542	0.994167	1.00379	previously infectected M6vsD0
CSTB	-0.0095956	-0.225962	0.206771	0.929631	0.994167	0.993371	previously infectected M6vsD0
Gal-3	-0.00683449	-0.161816	0.148147	0.930026	0.994167	0.995274	previously infectected M6vsD0
GDF-2	0.00846062	-0.183974	0.200895	0.930236	0.994167	1.00588	previously infectected M6vsD0
PON3	-0.0111305	-0.266245	0.243984	0.93077	0.994167	0.992315	previously infectected M6vsD0
CPA1	0.0128058	-0.285744	0.311356	0.931934	0.994167	1.00892	previously infectected M6vsD0
DFFA	-0.0213651	-0.526434	0.483704	0.932868	0.994167	0.9853	previously infectected M6vsD0
PGF	0.00613234	-0.145013	0.157278	0.935609	0.994167	1.00426	previously infectected M6vsD0
TNFRSF10A	-0.00520087	-0.142713	0.132311	0.939967	0.994167	0.996402	previously infectected M6vsD0
ICAM-2	0.00703338	-0.179951	0.194018	0.940294	0.994167	1.00489	previously infectected M6vsD0
CDH5	0.00822282	-0.214645	0.231091	0.941433	0.994167	1.00572	previously infectected M6vsD0
SCF_1	-0.00525748	-0.149609	0.139094	0.942184	0.994167	0.996362	previously infectected M6vsD0
MARCO	-0.00493595	-0.147198	0.137327	0.944919	0.994167	0.996585	previously infectected M6vsD0
CLEC6A	-0.00739108	-0.232967	0.218185	0.947979	0.994167	0.99489	previously infectected M6vsD0
ALCAM	0.00414963	-0.123329	0.131629	0.948318	0.994167	1.00288	previously infectected M6vsD0
PSGL-1	0.00456478	-0.137597	0.146726	0.949018	0.994167	1.00317	previously infectected M6vsD0
ITGA6	0.0135762	-0.490787	0.517939	0.957251	0.994167	1.00945	previously infectected M6vsD0
IL-17RA	-0.0050586	-0.208888	0.198771	0.960585	0.994167	0.9965	previously infectected M6vsD0
TFPI	0.00387315	-0.153646	0.161393	0.960949	0.994167	1.00269	previously infectected M6vsD0
TRAIL	0.00214986	-0.0986241	0.102924	0.966115	0.994167	1.00149	previously infectected M6vsD0
GDF-15	0.00380024	-0.202324	0.209924	0.970714	0.994167	1.00264	previously infectected M6vsD0
HO-1	-0.00222945	-0.189445	0.184986	0.981081	0.994167	0.998456	previously infectected M6vsD0
SELE	-0.00278392	-0.241052	0.235484	0.981438	0.994167	0.998072	previously infectected M6vsD0
CCL17	0.00513048	-0.491475	0.501736	0.983586	0.994167	1.00356	previously infectected M6vsD0
TF	0.00135202	-0.135075	0.137779	0.984255	0.994167	1.00094	previously infectected M6vsD0
BLM_hydrolase	-0.00163771	-0.21043	0.207155	0.987538	0.994167	0.998865	previously infectected M6vsD0
CCL19	0.00181002	-0.233846	0.237466	0.987797	0.994167	1.00126	previously infectected M6vsD0
SLAMF1	0.0011131	-0.153462	0.155688	0.988559	0.994167	1.00077	previously infectected M6vsD0
EDAR	-0.00312827	-0.555455	0.549198	0.991001	0.994167	0.997834	previously infectected M6vsD0
TRIM21	-0.000351637	-0.534453	0.53375	0.998954	0.998954	0.999756	previously infectected M6vsD0
PARP-1	0.807868	0.547018	1.06872	2.75776935912802e-07	8.65939578766199e-05	1.75062	early infection M3vsD0
MMP-7	-0.741715	-1.21461	-0.268823	0.00300251	0.471394	0.598028	early infection M3vsD0
ITGB2	0.271937	0.0649957	0.478878	0.011424	0.868849	1.20743	early infection M3vsD0
TGF-alpha	0.192388	0.0405185	0.344257	0.0144583	0.868849	1.14265	early infection M3vsD0
Dkk-1	0.434495	0.0744159	0.794574	0.0193829	0.868849	1.35144	early infection M3vsD0
FAS	0.181136	0.0304217	0.33185	0.0198368	0.868849	1.13378	early infection M3vsD0
ST1A1	0.66493	0.103301	1.22656	0.0217742	0.868849	1.58549	early infection M3vsD0
HB-EGF	0.410936	0.055239	0.766633	0.0247495	0.868849	1.32955	early infection M3vsD0
PDGFB	0.806275	0.107609	1.50494	0.0249033	0.868849	1.74869	early infection M3vsD0
MMP-1	0.662251	0.0680321	1.25647	0.029935	0.939959	1.58255	early infection M3vsD0
ANGPT1	0.673112	0.018458	1.32777	0.0441912	0.997883	1.59451	early infection M3vsD0
AREG	0.236862	0.00279596	0.470928	0.0474616	0.997883	1.17843	early infection M3vsD0
PAI-1	0.592736	0.00433348	1.18114	0.0484216	0.997883	1.5081	early infection M3vsD0
PSIP1	0.347606	0.000455683	0.694757	0.0497154	0.997883	1.27245	early infection M3vsD0
Gal-4	0.23388	-0.00137365	0.469134	0.0512834	0.997883	1.17599	early infection M3vsD0
PDGFA	0.472404	-0.0263596	0.971167	0.0626994	0.997883	1.38742	early infection M3vsD0
LTBR	0.162128	-0.00975303	0.33401	0.0637392	0.997883	1.11894	early infection M3vsD0
IL-17C	0.360333	-0.0596713	0.780337	0.0904489	0.997883	1.28372	early infection M3vsD0
PRDX5	0.558528	-0.108326	1.22538	0.0980492	0.997883	1.47277	early infection M3vsD0
PLC	0.124097	-0.0252727	0.273467	0.100697	0.997883	1.08983	early infection M3vsD0
MPO	0.170454	-0.0424472	0.383355	0.113023	0.997883	1.12541	early infection M3vsD0
CASP-8	0.301981	-0.0758807	0.679843	0.113843	0.997883	1.23284	early infection M3vsD0
U-PAR	0.166323	-0.0433002	0.375947	0.116377	0.997883	1.12219	early infection M3vsD0
LOX-1	0.295089	-0.0851423	0.675321	0.124314	0.997883	1.22696	early infection M3vsD0
TNFSF14	0.287859	-0.0875199	0.663238	0.128709	0.997883	1.22083	early infection M3vsD0
MEPE	0.145997	-0.0520167	0.34401	0.143628	0.997883	1.10649	early infection M3vsD0
Flt3L	0.172404	-0.0620494	0.406857	0.144666	0.997883	1.12693	early infection M3vsD0
IL8	-0.206204	-0.487846	0.0754386	0.14637	0.997883	0.866815	early infection M3vsD0
CD6	0.177314	-0.0660377	0.420667	0.148262	0.997883	1.13078	early infection M3vsD0
IGFBP-7	0.140164	-0.0544218	0.334751	0.152813	0.997883	1.10203	early infection M3vsD0
ITGA6	0.365855	-0.142887	0.874597	0.153449	0.997883	1.28865	early infection M3vsD0
IL7	0.197808	-0.082849	0.478464	0.161288	0.997883	1.14695	early infection M3vsD0
FGF-23_1	0.206821	-0.0831342	0.496776	0.156751	0.997883	1.15414	early infection M3vsD0
CCL17	0.352351	-0.141833	0.846534	0.156893	0.997883	1.27664	early infection M3vsD0
CKAP4	0.144973	-0.0598228	0.349768	0.159825	0.997883	1.10571	early infection M3vsD0
PAR-1	0.218593	-0.0956956	0.532881	0.167054	0.997883	1.1636	early infection M3vsD0
TNFRSF11A	0.146938	-0.0691112	0.362987	0.176408	0.997883	1.10722	early infection M3vsD0
AMBP	-0.0751528	-0.18583	0.0355246	0.177084	0.997883	0.949242	early infection M3vsD0
TNFRSF14	0.144407	-0.0687762	0.357591	0.178107	0.997883	1.10528	early infection M3vsD0
ADAM-TS13	-0.0737211	-0.18393	0.0364878	0.183456	0.997883	0.950184	early infection M3vsD0
IL16	0.20439	-0.101476	0.510256	0.183896	0.997883	1.1522	early infection M3vsD0
CD93	0.126847	-0.0630216	0.316716	0.183995	0.997883	1.0919	early infection M3vsD0
CXCL11	0.342692	-0.174303	0.859688	0.18734	0.997883	1.26812	early infection M3vsD0
MCP-1	0.136142	-0.0695961	0.341881	0.188101	0.997883	1.09896	early infection M3vsD0
TFF3	0.117315	-0.0643757	0.299006	0.198779	0.997883	1.08471	early infection M3vsD0
LAP_TGF-beta-1	0.178179	-0.101305	0.457664	0.204383	0.997883	1.13146	early infection M3vsD0
TRAF2	0.268192	-0.155957	0.692341	0.208033	0.997883	1.2043	early infection M3vsD0
CD40-L	0.472249	-0.278611	1.22311	0.21038	0.997883	1.38727	early infection M3vsD0
DFFA	0.253737	-0.151535	0.659009	0.212443	0.997883	1.19229	early infection M3vsD0
TNF-R1	0.12161	-0.0727814	0.316001	0.212798	0.997883	1.08795	early infection M3vsD0
uPA	0.0995133	-0.0604252	0.259452	0.215239	0.997883	1.07141	early infection M3vsD0
Notch_3	0.127129	-0.078449	0.332707	0.217995	0.997883	1.09212	early infection M3vsD0
CCL11	0.160288	-0.100693	0.421269	0.22109	0.997883	1.11751	early infection M3vsD0
CD84	0.161756	-0.104451	0.427962	0.225948	0.997883	1.11865	early infection M3vsD0
CDSN	0.185609	-0.120571	0.491789	0.227016	0.997883	1.1373	early infection M3vsD0
GT	0.249075	-0.174656	0.672807	0.240422	0.997883	1.18845	early infection M3vsD0
CEACAM8	0.234131	-0.156475	0.624736	0.232171	0.997883	1.1762	early infection M3vsD0
CCL25	0.155678	-0.104423	0.415779	0.23284	0.997883	1.11394	early infection M3vsD0
HNMT	0.23598	-0.163016	0.634976	0.238317	0.997883	1.17771	early infection M3vsD0
FAM3B	0.181127	-0.133685	0.495938	0.251086	0.997883	1.13377	early infection M3vsD0
NCR1	0.152894	-0.116727	0.422516	0.257848	0.997883	1.1118	early infection M3vsD0
MMP-2	0.116418	-0.0954499	0.328287	0.272646	0.997883	1.08404	early infection M3vsD0
MMP-3	0.216656	-0.183855	0.617166	0.280043	0.997883	1.16204	early infection M3vsD0
CD5	0.112481	-0.10013	0.325093	0.290594	0.997883	1.08109	early infection M3vsD0
CD83	0.0863244	-0.0792526	0.251901	0.297557	0.997883	1.06166	early infection M3vsD0
ZBTB16	0.355352	-0.351935	1.06264	0.314597	0.997883	1.2793	early infection M3vsD0
TNFRSF9	0.107718	-0.101864	0.317301	0.304357	0.997883	1.07752	early infection M3vsD0
SIT1	0.206633	-0.196836	0.610103	0.306052	0.997883	1.15399	early infection M3vsD0
TNF	0.110004	-0.107067	0.327075	0.311085	0.997883	1.07923	early infection M3vsD0
SH2D1A	0.131487	-0.128386	0.39136	0.311837	0.997883	1.09542	early infection M3vsD0
GP6	0.232151	-0.229719	0.69402	0.314976	0.997883	1.17458	early infection M3vsD0
TLT-2	0.116559	-0.116975	0.350093	0.31835	0.997883	1.08415	early infection M3vsD0
CCL11_1	0.117754	-0.121561	0.357069	0.325153	0.997883	1.08504	early infection M3vsD0
TR	0.227996	-0.237833	0.693826	0.327672	0.997883	1.17121	early infection M3vsD0
4E-BP1	-0.264681	-0.805543	0.276182	0.327719	0.997883	0.832383	early infection M3vsD0
TRAIL-R2	0.0862472	-0.0915819	0.264076	0.332038	0.997883	1.06161	early infection M3vsD0
CTSZ	0.104432	-0.113336	0.322199	0.337425	0.997883	1.07507	early infection M3vsD0
GDF-15	0.144262	-0.161956	0.450479	0.345898	0.997883	1.10516	early infection M3vsD0
ITGA11	0.106128	-0.12072	0.332975	0.349216	0.997883	1.07634	early infection M3vsD0
THPO	0.08419	-0.0965561	0.264936	0.351303	0.997883	1.06009	early infection M3vsD0
CD40	0.151617	-0.175417	0.47865	0.353535	0.997883	1.11081	early infection M3vsD0
TNF-R2	0.108172	-0.125176	0.341519	0.353584	0.997883	1.07786	early infection M3vsD0
TGM2	-0.139095	-0.442651	0.164461	0.359097	0.997883	0.908089	early infection M3vsD0
PRSS27	0.150188	-0.178376	0.478752	0.360254	0.997883	1.10971	early infection M3vsD0
TF	0.0775717	-0.0935036	0.248647	0.364077	0.997883	1.05524	early infection M3vsD0
CCL15	0.156709	-0.193226	0.506644	0.369979	0.997883	1.11474	early infection M3vsD0
IGFBP-1	0.362075	-0.477523	1.20167	0.38712	0.997883	1.28527	early infection M3vsD0
AGRP	0.140371	-0.175951	0.456692	0.37429	0.997883	1.10219	early infection M3vsD0
FGF-19	0.254227	-0.318887	0.827342	0.37443	0.997883	1.1927	early infection M3vsD0
CX3CL1	0.0874117	-0.110087	0.284911	0.375534	0.997883	1.06246	early infection M3vsD0
TRIM5	0.251868	-0.318957	0.822693	0.376942	0.997883	1.19075	early infection M3vsD0
EN-RAGE	-0.186506	-0.609181	0.23617	0.376969	0.997883	0.878732	early infection M3vsD0
MCP-4	0.153369	-0.197805	0.504544	0.381821	0.997883	1.11216	early infection M3vsD0
BMP-6	0.0815161	-0.105795	0.268827	0.383485	0.997883	1.05813	early infection M3vsD0
PD-L1	0.0876267	-0.113831	0.289084	0.383732	0.997883	1.06262	early infection M3vsD0
IDUA	0.145484	-0.189905	0.480873	0.385018	0.997883	1.1061	early infection M3vsD0
IGFBP-2	0.189186	-0.249921	0.628292	0.388208	0.997883	1.14012	early infection M3vsD0
FABP4	0.185366	-0.244911	0.615643	0.388247	0.997883	1.13711	early infection M3vsD0
EDAR	0.21916	-0.296023	0.734343	0.394124	0.997883	1.16406	early infection M3vsD0
GALNT3	-0.0815545	-0.308829	0.14572	0.469184	0.997883	0.945039	early infection M3vsD0
ITGB6	0.0851789	-0.116665	0.287023	0.397918	0.997883	1.06082	early infection M3vsD0
CASP-3	0.326046	-0.448239	1.10033	0.398884	0.997883	1.25357	early infection M3vsD0
VEGFA	0.0811244	-0.112282	0.274531	0.400751	0.997883	1.05784	early infection M3vsD0
CCL28	0.122667	-0.170033	0.415366	0.401154	0.997883	1.08875	early infection M3vsD0
CHI3L1	0.151193	-0.217657	0.520044	0.411455	0.997883	1.11049	early infection M3vsD0
IL12RB1	0.0627169	-0.0976081	0.223042	0.432344	0.997883	1.04443	early infection M3vsD0
KRT19	0.145198	-0.210292	0.500689	0.413107	0.997883	1.10588	early infection M3vsD0
MCP-1_1	0.0923006	-0.13378	0.318381	0.413311	0.997883	1.06607	early infection M3vsD0
TM	0.0862822	-0.126205	0.298769	0.415816	0.997883	1.06163	early infection M3vsD0
DDX58	0.16639	-0.245762	0.578542	0.418494	0.997883	1.12225	early infection M3vsD0
IFNLR1	0.0826206	-0.123644	0.288885	0.422105	0.997883	1.05894	early infection M3vsD0
CLEC4D	0.136545	-0.204994	0.478084	0.422983	0.997883	1.09927	early infection M3vsD0
CXCL16	0.0622467	-0.094179	0.218672	0.425127	0.997883	1.04409	early infection M3vsD0
HAOX1	0.365293	-0.559826	1.29041	0.428635	0.997883	1.28814	early infection M3vsD0
IL-18BP	0.08612	-0.136106	0.308346	0.437222	0.997883	1.06151	early infection M3vsD0
TNFRSF13B	0.0808667	-0.129224	0.290957	0.440302	0.997883	1.05765	early infection M3vsD0
MILR1	0.107523	-0.172307	0.387352	0.441091	0.997883	1.07738	early infection M3vsD0
HGF	0.0986033	-0.160482	0.357689	0.445422	0.997883	1.07074	early infection M3vsD0
IL-15RA	0.052454	-0.0892051	0.194113	0.457443	0.997883	1.03703	early infection M3vsD0
HCLS1	0.282983	-0.463554	1.02952	0.447186	0.997883	1.21671	early infection M3vsD0
ICAM-2	0.0963617	-0.158058	0.350782	0.447597	0.997883	1.06907	early infection M3vsD0
BTN3A2	0.0982972	-0.162754	0.359348	0.450227	0.997883	1.07051	early infection M3vsD0
CXCL9	0.171473	-0.298818	0.641763	0.464588	0.997883	1.12621	early infection M3vsD0
EPHB4	0.064525	-0.113452	0.242502	0.467117	0.997883	1.04574	early infection M3vsD0
MB	0.154884	-0.27426	0.584029	0.46911	0.997883	1.11333	early infection M3vsD0
CLEC7A	0.137068	-0.250938	0.525075	0.478519	0.997883	1.09967	early infection M3vsD0
ALCAM	0.056805	-0.104325	0.217935	0.479411	0.997883	1.04016	early infection M3vsD0
STAMBP	0.217343	-0.402159	0.836846	0.481484	0.997883	1.16259	early infection M3vsD0
IL-27	-0.0823422	-0.317223	0.152539	0.481855	0.997883	0.944523	early infection M3vsD0
TNFRSF10C	0.0956722	-0.178036	0.369381	0.483134	0.997883	1.06856	early infection M3vsD0
ADM	0.0780367	-0.145361	0.301434	0.483412	0.997883	1.05558	early infection M3vsD0
SCGB3A2	0.131758	-0.252032	0.515548	0.49092	0.997883	1.09563	early infection M3vsD0
GIF	0.125147	-0.246366	0.49666	0.499049	0.997883	1.09062	early infection M3vsD0
CLEC4G	0.0826128	-0.163904	0.32913	0.501251	0.997883	1.05893	early infection M3vsD0
CD244	0.0886572	-0.177417	0.354732	0.503685	0.997883	1.06338	early infection M3vsD0
PECAM-1	0.159179	-0.321295	0.639653	0.506091	0.997883	1.11665	early infection M3vsD0
TNFRSF10A	0.0551856	-0.11181	0.222181	0.507183	0.997883	1.03899	early infection M3vsD0
CLEC4C	0.0833456	-0.171869	0.33856	0.512166	0.997883	1.05947	early infection M3vsD0
SELP	0.168734	-0.354054	0.691521	0.517034	0.997883	1.12407	early infection M3vsD0
LY75	0.0824433	-0.173257	0.338144	0.51751	0.997883	1.05881	early infection M3vsD0
BOC	0.0567633	-0.120465	0.233992	0.520276	0.997883	1.04013	early infection M3vsD0
SORT1	0.0564378	-0.121211	0.234087	0.523636	0.997883	1.03989	early infection M3vsD0
LPL	-0.0690628	-0.286485	0.148359	0.5237	0.997883	0.953257	early infection M3vsD0
vWF	0.138869	-0.305017	0.582756	0.529949	0.997883	1.10104	early infection M3vsD0
JAM-A	0.216901	-0.477684	0.911487	0.530663	0.997883	1.16223	early infection M3vsD0
DLK-1	0.143097	-0.316748	0.602942	0.532114	0.997883	1.10427	early infection M3vsD0
OPG	0.0506694	-0.112367	0.213706	0.532654	0.997883	1.03575	early infection M3vsD0
DPP10	0.0515328	-0.115268	0.218334	0.535067	0.997883	1.03637	early infection M3vsD0
TRAIL	-0.0410128	-0.177581	0.0955557	0.546486	0.997883	0.971972	early infection M3vsD0
MCP-2	0.13887	-0.326631	0.604371	0.549113	0.997883	1.10104	early infection M3vsD0
MGMT	0.234142	-0.559143	1.02743	0.553319	0.997883	1.17621	early infection M3vsD0
SRPK2	0.239402	-0.575135	1.05394	0.554983	0.997883	1.1805	early infection M3vsD0
CSTB	0.0715739	-0.172084	0.315232	0.555244	0.997883	1.05086	early infection M3vsD0
DNER	0.0624994	-0.151849	0.276848	0.558154	0.997883	1.04427	early infection M3vsD0
GH	0.312809	-0.766849	1.39247	0.560601	0.997883	1.24212	early infection M3vsD0
GRN	0.0515528	-0.127154	0.23026	0.562329	0.997883	1.03638	early infection M3vsD0
CDH5	0.0819139	-0.205377	0.369205	0.566858	0.997883	1.05842	early infection M3vsD0
CCL19	0.0864694	-0.219574	0.392513	0.570365	0.997883	1.06177	early infection M3vsD0
CXCL10	0.0944894	-0.245616	0.434595	0.576787	0.997883	1.06769	early infection M3vsD0
AXL	0.0761272	-0.200549	0.352804	0.580446	0.997883	1.05418	early infection M3vsD0
RETN	0.07765	-0.206335	0.361635	0.582803	0.997883	1.0553	early infection M3vsD0
hOSCAR	0.0412144	-0.1124	0.194829	0.58987	0.997883	1.02898	early infection M3vsD0
SOD2	0.0257189	-0.0709103	0.122348	0.592824	0.997883	1.01799	early infection M3vsD0
CNTN1	0.0521106	-0.144231	0.248453	0.593867	0.997883	1.03678	early infection M3vsD0
AP-N	0.0456444	-0.126369	0.217658	0.59394	0.997883	1.03214	early infection M3vsD0
DECR1	0.219996	-0.612341	1.05233	0.595349	0.997883	1.16473	early infection M3vsD0
SHPS-1	0.0714378	-0.199201	0.342077	0.595874	0.997883	1.05076	early infection M3vsD0
TWEAK	0.0348328	-0.0976109	0.167276	0.597205	0.997883	1.02444	early infection M3vsD0
IL2-RA	0.0700156	-0.198645	0.338676	0.60053	0.997883	1.04973	early infection M3vsD0
PGLYRP1	0.140062	-0.397838	0.677962	0.600802	0.997883	1.10195	early infection M3vsD0
NEMO	0.192758	-0.561406	0.946921	0.6075	0.997883	1.14295	early infection M3vsD0
TRIM21	0.107931	-0.316521	0.532383	0.609369	0.997883	1.07768	early infection M3vsD0
HEXIM1	0.188031	-0.561118	0.93718	0.613954	0.997883	1.13921	early infection M3vsD0
ADA	0.0527267	-0.158024	0.263478	0.615129	0.997883	1.03722	early infection M3vsD0
IRAK1	0.134589	-0.403923	0.6731	0.615454	0.997883	1.09778	early infection M3vsD0
GDF-2	-0.0624683	-0.313028	0.188092	0.616354	0.997883	0.957624	early infection M3vsD0
IL6_2	-0.09173	-0.466224	0.282764	0.622529	0.997883	0.938397	early infection M3vsD0
EGFR	0.0360678	-0.111642	0.183777	0.62361	0.997883	1.02532	early infection M3vsD0
IL-1ra	0.0993617	-0.309814	0.508537	0.625519	0.997883	1.0713	early infection M3vsD0
LAMP3	0.0759128	-0.240458	0.392284	0.629619	0.997883	1.05403	early infection M3vsD0
FABP2	0.0933667	-0.297722	0.484456	0.631347	0.997883	1.06686	early infection M3vsD0
CCL16	0.0841317	-0.271937	0.4402	0.63485	0.997883	1.06005	early infection M3vsD0
RAGE	0.061895	-0.200817	0.324607	0.63582	0.997883	1.04384	early infection M3vsD0
IL-1RT2	0.0560967	-0.183033	0.295226	0.637269	0.997883	1.03965	early infection M3vsD0
DCTN1	0.170616	-0.560013	0.901245	0.638763	0.997883	1.12554	early infection M3vsD0
STK4	0.159901	-0.527842	0.847643	0.640222	0.997883	1.11721	early infection M3vsD0
MMP12	-0.0737339	-0.393852	0.246384	0.643367	0.997883	0.950176	early infection M3vsD0
SLAMF7	0.0560047	-0.226939	0.338949	0.690167	0.997883	1.03958	early infection M3vsD0
ITM2A	-0.0618189	-0.331233	0.207595	0.644627	0.997883	0.958055	early infection M3vsD0
CXADR	0.0584717	-0.198145	0.315089	0.64693	0.997883	1.04136	early infection M3vsD0
VEGFD	0.0904328	-0.311852	0.492717	0.65134	0.997883	1.06469	early infection M3vsD0
MMP-9	0.108346	-0.388611	0.605303	0.661128	0.997883	1.07799	early infection M3vsD0
TPSAB1	0.059695	-0.214395	0.333785	0.661489	0.997883	1.04225	early infection M3vsD0
CTRC	0.0917489	-0.336502	0.519999	0.666661	0.997883	1.06566	early infection M3vsD0
COL1A1	0.0425961	-0.160409	0.245601	0.67311	0.997883	1.02997	early infection M3vsD0
IL-12B	0.0590894	-0.223266	0.341445	0.673922	0.997883	1.04181	early infection M3vsD0
OSM	0.110226	-0.422914	0.643365	0.677593	0.997883	1.0794	early infection M3vsD0
PRELP	0.0249128	-0.0983981	0.148224	0.684562	0.997883	1.01742	early infection M3vsD0
IL-17RA	0.0549067	-0.219645	0.329458	0.687579	0.997883	1.03879	early infection M3vsD0
SIRT2	0.154763	-0.620442	0.929968	0.688058	0.997883	1.11324	early infection M3vsD0
CPB1	0.0838389	-0.338025	0.505703	0.689429	0.997883	1.05983	early infection M3vsD0
SPRY2	0.136446	-0.739008	1.0119	0.753474	0.997883	1.09919	early infection M3vsD0
BLM_hydrolase	0.0422083	-0.176502	0.260919	0.697944	0.997883	1.02969	early infection M3vsD0
GLB1	-0.0647428	-0.414469	0.284983	0.709658	0.997883	0.956116	early infection M3vsD0
uPA_1	0.0300694	-0.137583	0.197722	0.718297	0.997883	1.02106	early infection M3vsD0
IL18_1	0.0527083	-0.245943	0.35136	0.722607	0.997883	1.03721	early infection M3vsD0
KLRD1	0.0544694	-0.257781	0.366719	0.725687	0.997883	1.03848	early infection M3vsD0
CNTNAP2	0.0365194	-0.175484	0.248523	0.728978	0.997883	1.02564	early infection M3vsD0
IgG_Fc_receptor_II-b	-0.0121862	-0.354387	0.330014	0.94266	0.997883	0.991589	early infection M3vsD0
RARRES2	0.0331861	-0.161706	0.228078	0.731967	0.997883	1.02327	early infection M3vsD0
PPP1R9B	0.139006	-0.687523	0.965535	0.735113	0.997883	1.10115	early infection M3vsD0
SERPINA12	0.188254	-0.94178	1.31829	0.737519	0.997883	1.13938	early infection M3vsD0
GLO1	-0.0650178	-0.45856	0.328525	0.739638	0.997883	0.955934	early infection M3vsD0
PTX3	-0.0422128	-0.297902	0.213476	0.739816	0.997883	0.971164	early infection M3vsD0
LIF-R	0.0244283	-0.123702	0.172559	0.740095	0.997883	1.01708	early infection M3vsD0
REN	0.0612611	-0.315614	0.438136	0.743678	0.997883	1.04338	early infection M3vsD0
TNFSF13B	0.0310489	-0.162106	0.224204	0.74642	0.997883	1.02175	early infection M3vsD0
SPON2	-0.0230906	-0.167857	0.121676	0.748313	0.997883	0.984122	early infection M3vsD0
CD8A	0.0525711	-0.284852	0.389995	0.753954	0.997883	1.03711	early infection M3vsD0
DCBLD2	0.0277628	-0.152151	0.207677	0.756229	0.997883	1.01943	early infection M3vsD0
IL6	-0.0114268	-0.259436	0.236582	0.925926	0.997883	0.992111	early infection M3vsD0
FGF-5	0.0218217	-0.123142	0.166785	0.76201	0.997883	1.01524	early infection M3vsD0
PIgR	-0.0141844	-0.110222	0.0818527	0.766354	0.997883	0.990216	early infection M3vsD0
CD28	0.0451261	-0.263579	0.353831	0.768685	0.997883	1.03177	early infection M3vsD0
PAPPA	0.00641504	-0.417487	0.430317	0.975637	0.997883	1.00446	early infection M3vsD0
SH2B3	-0.132731	-1.05824	0.792777	0.772909	0.997883	0.912103	early infection M3vsD0
XCL1	0.0439883	-0.278466	0.366443	0.783718	0.997883	1.03096	early infection M3vsD0
PRSS8	-0.0260533	-0.218143	0.166037	0.784932	0.997883	0.982103	early infection M3vsD0
KIM1	-0.0770683	-0.649101	0.494964	0.786306	0.997883	0.947982	early infection M3vsD0
PIK3AP1	-0.056765	-0.484392	0.370862	0.789396	0.997883	0.961418	early infection M3vsD0
OPG_1	0.0253339	-0.168143	0.21881	0.792189	0.997883	1.01772	early infection M3vsD0
CD4	0.027185	-0.180531	0.234901	0.792289	0.997883	1.01902	early infection M3vsD0
THBS2	-0.0187567	-0.166558	0.129045	0.798448	0.997883	0.987083	early infection M3vsD0
IL18	0.0375061	-0.274808	0.34982	0.809046	0.997883	1.02634	early infection M3vsD0
LILRB4	0.0369428	-0.274456	0.348341	0.811315	0.997883	1.02594	early infection M3vsD0
OPN	-0.0311283	-0.295635	0.233379	0.812798	0.997883	0.978655	early infection M3vsD0
SELE	0.0386528	-0.291407	0.368713	0.813697	0.997883	1.02715	early infection M3vsD0
Ep-CAM	0.0685428	-0.521392	0.658478	0.815115	0.997883	1.04866	early infection M3vsD0
HSD11B1	0.0391211	-0.3079	0.386142	0.82053	0.997883	1.02749	early infection M3vsD0
CST5	0.0259978	-0.231388	0.283384	0.838917	0.997883	1.01818	early infection M3vsD0
TFPI	0.0193056	-0.172112	0.210723	0.839155	0.997883	1.01347	early infection M3vsD0
VSIG2	0.026555	-0.238909	0.292019	0.84045	0.997883	1.01858	early infection M3vsD0
MARCO	0.0188711	-0.170836	0.208578	0.841327	0.997883	1.01317	early infection M3vsD0
CSF-1	0.0144383	-0.130769	0.159646	0.841393	0.997883	1.01006	early infection M3vsD0
CXCL1_1	-0.0710039	-0.790084	0.648077	0.842462	0.997883	0.951975	early infection M3vsD0
CD163	0.0310106	-0.286098	0.348119	0.843976	0.997883	1.02173	early infection M3vsD0
IL-1RT1	0.017495	-0.164153	0.199143	0.846304	0.997883	1.0122	early infection M3vsD0
LDL_receptor	-0.0232928	-0.269389	0.222803	0.848925	0.997883	0.983984	early infection M3vsD0
FCRL6	0.0358417	-0.344259	0.415942	0.849483	0.997883	1.02515	early infection M3vsD0
HO-1	-0.0217328	-0.259186	0.21572	0.853853	0.997883	0.985049	early infection M3vsD0
CTSD	0.0173433	-0.173189	0.207875	0.85464	0.997883	1.01209	early infection M3vsD0
TIMP4	-0.0180906	-0.220604	0.184423	0.857317	0.997883	0.987539	early infection M3vsD0
PLXNA4	-0.0823689	-1.01721	0.852474	0.85923	0.997883	0.944506	early infection M3vsD0
PGF	0.0148189	-0.154757	0.184395	0.860387	0.997883	1.01032	early infection M3vsD0
CLEC4A	0.01546	-0.167033	0.197953	0.864612	0.997883	1.01077	early infection M3vsD0
IL10_1	-0.0328172	-0.422305	0.356671	0.865337	0.997883	0.97751	early infection M3vsD0
TR-AP	0.0187389	-0.219909	0.257386	0.874423	0.997883	1.01307	early infection M3vsD0
CCL4	-0.0234517	-0.325953	0.279049	0.876001	0.997883	0.983876	early infection M3vsD0
IL1RL2	0.0180517	-0.217085	0.253189	0.877199	0.997883	1.01259	early infection M3vsD0
MMP-10	0.02063	-0.248253	0.289513	0.877272	0.997883	1.0144	early infection M3vsD0
DAPP1	-0.0927889	-1.30369	1.11812	0.877412	0.997883	0.937708	early infection M3vsD0
AXIN1	0.0667489	-0.816924	0.950422	0.879145	0.997883	1.04735	early infection M3vsD0
Gal-9	0.0202083	-0.250045	0.290461	0.880365	0.997883	1.01411	early infection M3vsD0
SLAMF1	0.0152667	-0.191307	0.221841	0.881749	0.997883	1.01064	early infection M3vsD0
LEP	-0.044255	-0.648359	0.559849	0.882763	0.997883	0.96979	early infection M3vsD0
SCF	-0.0154617	-0.229254	0.198331	0.884263	0.997883	0.98934	early infection M3vsD0
BACH1	0.0431611	-0.55741	0.643732	0.884972	0.997883	1.03037	early infection M3vsD0
MERTK	0.01574	-0.210992	0.242472	0.888871	0.997883	1.01097	early infection M3vsD0
t-PA	-0.0228672	-0.354863	0.309129	0.889735	0.997883	0.984275	early infection M3vsD0
CHIT1	0.112138	-1.72601	1.95029	0.902256	0.997883	1.08083	early infection M3vsD0
CDCP1	0.0209561	-0.344182	0.386094	0.908029	0.997883	1.01463	early infection M3vsD0
PON3	0.0207378	-0.344933	0.386408	0.909115	0.997883	1.01448	early infection M3vsD0
IL-10RB	-0.0179128	-0.33812	0.302294	0.910344	0.997883	0.987661	early infection M3vsD0
PCSK9	-0.0101828	-0.192882	0.172516	0.910672	0.997883	0.992967	early infection M3vsD0
CCL23	0.0176072	-0.30082	0.336035	0.911376	0.997883	1.01228	early infection M3vsD0
GDNF	0.0102211	-0.175739	0.196181	0.911903	0.997883	1.00711	early infection M3vsD0
STC1	0.0172028	-0.302484	0.336889	0.913743	0.997883	1.012	early infection M3vsD0
FS	0.016075	-0.283103	0.315253	0.913872	0.997883	1.0112	early infection M3vsD0
DCN	0.00961556	-0.174234	0.193465	0.916154	0.997883	1.00669	early infection M3vsD0
TNFB	0.00884722	-0.167559	0.185254	0.919587	0.997883	1.00615	early infection M3vsD0
IL6_1	-0.0141522	-0.297004	0.268699	0.919776	0.997883	0.990238	early infection M3vsD0
PRDX1	0.0153961	-0.294156	0.324948	0.920251	0.997883	1.01073	early infection M3vsD0
CCL3	-0.0146217	-0.317572	0.288329	0.922604	0.997883	0.989916	early infection M3vsD0
EIF4G1	-0.0485689	-1.0552	0.958058	0.92262	0.997883	0.966895	early infection M3vsD0
FGF-21_1	0.0295922	-0.613776	0.672961	0.926223	0.997883	1.02072	early infection M3vsD0
SRC	0.0254711	-0.567078	0.618021	0.931038	0.997883	1.01781	early infection M3vsD0
PSGL-1	0.00780611	-0.18704	0.202652	0.935723	0.997883	1.00543	early infection M3vsD0
CXCL5	-0.0365856	-0.992615	0.919444	0.938589	0.997883	0.97496	early infection M3vsD0
TRANCE	-0.0134317	-0.36921	0.342347	0.939421	0.997883	0.990733	early infection M3vsD0
FGF-21	0.0264561	-0.691757	0.744669	0.940883	0.997883	1.01851	early infection M3vsD0
PTH1R	0.0116994	-0.345384	0.368783	0.947414	0.997883	1.00814	early infection M3vsD0
CCL24	-0.0200411	-0.68193	0.641847	0.951392	0.997883	0.986205	early infection M3vsD0
IL10	0.0117339	-0.379915	0.403382	0.951908	0.997883	1.00817	early infection M3vsD0
PD-L2	-0.00526333	-0.188838	0.178311	0.953974	0.997883	0.996358	early infection M3vsD0
IFN-gamma	-0.0171606	-0.622693	0.588372	0.954501	0.997883	0.988176	early infection M3vsD0
TIE2	0.00474333	-0.17368	0.183167	0.95732	0.997883	1.00329	early infection M3vsD0
SCF_1	-0.00544333	-0.211384	0.200497	0.957566	0.997883	0.996234	early infection M3vsD0
MASP1	-0.00502667	-0.203283	0.193229	0.959294	0.997883	0.996522	early infection M3vsD0
LAG3	-0.00531	-0.23226	0.22164	0.962433	0.997883	0.996326	early infection M3vsD0
HSP_27	-0.00715056	-0.324385	0.310084	0.963808	0.997883	0.995056	early infection M3vsD0
NT-3	-0.00449056	-0.206916	0.197935	0.96438	0.997883	0.996892	early infection M3vsD0
Gal-3	-0.00393944	-0.197109	0.18923	0.967253	0.997883	0.997273	early infection M3vsD0
ACE2	-0.006015	-0.324808	0.312778	0.969701	0.997883	0.995839	early infection M3vsD0
ST2	0.007525	-0.407479	0.422529	0.970882	0.997883	1.00523	early infection M3vsD0
IL-18R1	-0.00560333	-0.361195	0.349988	0.974694	0.997883	0.996124	early infection M3vsD0
CCL3_1	0.00381167	-0.240213	0.247836	0.974915	0.997883	1.00265	early infection M3vsD0
CXCL1	0.0101783	-0.660692	0.681048	0.975632	0.997883	1.00708	early infection M3vsD0
CXCL6	0.00540833	-0.461581	0.472398	0.981399	0.99815	1.00376	early infection M3vsD0
CPA1	-0.00454	-0.415468	0.406388	0.982256	0.99815	0.996858	early infection M3vsD0
CLEC6A	-0.00153667	-0.29697	0.293897	0.991646	0.999017	0.998935	early infection M3vsD0
CCL20	-0.00384111	-0.817933	0.81025	0.992421	0.999017	0.997341	early infection M3vsD0
CTSL1	0.00083	-0.180653	0.182313	0.992654	0.999017	1.00058	early infection M3vsD0
IL-6RA	3.61111111093493e-05	-0.23652	0.236592	0.999755	0.99981	1.00003	early infection M3vsD0
NTF4	2.2777777777705e-05	-0.192274	0.19232	0.99981	0.99981	1.00002	early infection M3vsD0
PARP-1	1.07056	0.647063	1.49406	1.1885185264324e-05	0.00344059	2.10025	early infection M6vsD0
MMP-7	-0.789666	-1.11518	-0.464152	2.19145822086651e-05	0.00344059	0.578478	early infection M6vsD0
TGF-alpha	0.191594	0.0702896	0.312899	0.00291734	0.305348	1.14202	early infection M6vsD0
ITGB2	0.238319	0.0403957	0.436243	0.0197549	0.881028	1.17962	early infection M6vsD0
LOX-1	0.535214	0.0897797	0.980649	0.019997	0.881028	1.44916	early infection M6vsD0
PSIP1	0.760768	0.11012	1.41142	0.023304	0.881028	1.69439	early infection M6vsD0
Dkk-1	0.49711	0.0685481	0.925672	0.0243325	0.881028	1.41138	early infection M6vsD0
PAI-1	0.652773	0.0878599	1.21769	0.024848	0.881028	1.57219	early infection M6vsD0
MMP-1	0.774497	0.102227	1.44677	0.0252524	0.881028	1.71059	early infection M6vsD0
PDGFB	0.825089	0.0644047	1.58577	0.0343947	0.990873	1.77164	early infection M6vsD0
OPN	-0.26812	-0.521039	-0.0151999	0.0383974	0.990873	0.830401	early infection M6vsD0
MMP-10	0.292687	0.00486591	0.580509	0.0464594	0.990873	1.22492	early infection M6vsD0
ANGPT1	0.696419	-0.00074111	1.39358	0.0502302	0.990873	1.62048	early infection M6vsD0
CST5	0.298945	-0.0019324	0.599823	0.0514058	0.990873	1.23024	early infection M6vsD0
IL16	0.363946	-0.00542601	0.733319	0.0532663	0.990873	1.28694	early infection M6vsD0
TNFSF14	0.327924	-0.00920271	0.66505	0.0562166	0.990873	1.25521	early infection M6vsD0
IL6_2	-0.374917	-0.760469	0.0106362	0.056286	0.990873	0.77115	early infection M6vsD0
SH2D1A	0.483806	-0.02185	0.989461	0.0601395	0.990873	1.39843	early infection M6vsD0
AREG	0.229463	-0.0130713	0.471997	0.0629102	0.990873	1.1724	early infection M6vsD0
GLB1	0.319639	-0.0267681	0.666047	0.0693519	0.990873	1.24802	early infection M6vsD0
Gal-4	0.23305	-0.033264	0.499364	0.0842412	0.990873	1.17532	early infection M6vsD0
DDX58	0.518002	-0.0821059	1.11811	0.0883462	0.990873	1.43197	early infection M6vsD0
SIT1	0.2963	-0.0504048	0.643004	0.0914293	0.990873	1.22799	early infection M6vsD0
HB-EGF	0.37247	-0.064848	0.809788	0.0924864	0.990873	1.29457	early infection M6vsD0
PDGFA	0.477753	-0.114853	1.07036	0.110471	0.990873	1.39257	early infection M6vsD0
KRT19	0.350856	-0.0855221	0.787233	0.11142	0.990873	1.27532	early infection M6vsD0
IL6_1	-0.255918	-0.577632	0.0657957	0.115129	0.990873	0.837454	early infection M6vsD0
MPO	0.171859	-0.0491879	0.392907	0.123278	0.990873	1.12651	early infection M6vsD0
CD84	0.239865	-0.0689852	0.548715	0.123669	0.990873	1.18088	early infection M6vsD0
ADAM-TS13	-0.083536	-0.191351	0.0242788	0.124524	0.990873	0.943742	early infection M6vsD0
SRC	-0.539763	-1.2993	0.219771	0.157672	0.990873	0.687884	early infection M6vsD0
LAP_TGF-beta-1	0.222317	-0.0915458	0.53618	0.159039	0.990873	1.16661	early infection M6vsD0
CD6	0.178108	-0.0788052	0.435021	0.167827	0.990873	1.1314	early infection M6vsD0
IL8	-0.208116	-0.508382	0.0921497	0.167919	0.990873	0.865667	early infection M6vsD0
HSP_27	-0.254686	-0.62653	0.117158	0.172851	0.990873	0.838169	early infection M6vsD0
ST2	-0.275708	-0.679054	0.127638	0.173691	0.990873	0.826045	early infection M6vsD0
CASP-8	0.34974	-0.164878	0.864358	0.176078	0.990873	1.27433	early infection M6vsD0
PAR-1	0.239969	-0.114841	0.59478	0.178155	0.990873	1.18097	early infection M6vsD0
BTN3A2	0.18709	-0.0984412	0.472622	0.191707	0.990873	1.13847	early infection M6vsD0
HNMT	0.25115	-0.133631	0.63593	0.193383	0.990873	1.19016	early infection M6vsD0
SORT1	0.127651	-0.0694764	0.324778	0.196833	0.990873	1.09251	early infection M6vsD0
CLEC4C	0.153613	-0.0836419	0.390868	0.196898	0.990873	1.11235	early infection M6vsD0
DFFA	0.393451	-0.214662	1.00156	0.197151	0.990873	1.31353	early infection M6vsD0
FGF-23_1	0.233496	-0.129593	0.596586	0.199867	0.990873	1.17568	early infection M6vsD0
TRAF2	0.418543	-0.241213	1.0783	0.205806	0.990873	1.33658	early infection M6vsD0
PD-L1	0.133086	-0.0767483	0.34292	0.205966	0.990873	1.09664	early infection M6vsD0
PRSS27	0.228259	-0.132029	0.588547	0.206454	0.990873	1.17142	early infection M6vsD0
IL7	0.223503	-0.152417	0.599422	0.235107	0.990873	1.16756	early infection M6vsD0
IL6	-0.129436	-0.347539	0.0886675	0.235948	0.990873	0.914189	early infection M6vsD0
TNFRSF9	0.112994	-0.0780597	0.304047	0.237525	0.990873	1.08147	early infection M6vsD0
ITGA11	0.14523	-0.10087	0.39133	0.238536	0.990873	1.10591	early infection M6vsD0
MCP-2	0.31618	-0.221249	0.853609	0.23988	0.990873	1.24503	early infection M6vsD0
FAM3B	0.208338	-0.148723	0.565399	0.243755	0.990873	1.15536	early infection M6vsD0
CCL25	0.168473	-0.120438	0.457385	0.244031	0.990873	1.12387	early infection M6vsD0
TR-AP	-0.150685	-0.410116	0.108746	0.245859	0.990873	0.900823	early infection M6vsD0
CEACAM8	0.235277	-0.170646	0.6412	0.246832	0.990873	1.17713	early infection M6vsD0
DPP10	0.107994	-0.0817547	0.297743	0.255298	0.990873	1.07773	early infection M6vsD0
ITGA6	0.311926	-0.237008	0.860859	0.25597	0.990873	1.24136	early infection M6vsD0
HSD11B1	0.208096	-0.1614	0.577592	0.260207	0.990873	1.15516	early infection M6vsD0
CD5	0.114295	-0.0887235	0.317313	0.260382	0.990873	1.08245	early infection M6vsD0
THPO	0.100011	-0.0798747	0.279898	0.26625	0.990873	1.07178	early infection M6vsD0
TNFRSF14	0.121397	-0.0993302	0.342124	0.271336	0.990873	1.08779	early infection M6vsD0
Flt3L	0.1175	-0.0977517	0.332752	0.274872	0.990873	1.08485	early infection M6vsD0
CCL28	0.168751	-0.14181	0.479311	0.277036	0.990873	1.12408	early infection M6vsD0
CTSZ	0.105393	-0.0888921	0.299679	0.277824	0.990873	1.07579	early infection M6vsD0
PRDX5	0.507395	-0.430939	1.44573	0.279257	0.990873	1.42148	early infection M6vsD0
PRDX1	0.252901	-0.224338	0.730139	0.288862	0.990873	1.1916	early infection M6vsD0
CCL17	0.354313	-0.318977	1.0276	0.292125	0.990873	1.27838	early infection M6vsD0
DNER	-0.109214	-0.319025	0.100596	0.297374	0.990873	0.927093	early infection M6vsD0
CXCL11	0.312138	-0.291955	0.916231	0.300812	0.990873	1.24155	early infection M6vsD0
TRIM21	0.329701	-0.30978	0.969182	0.301853	0.990873	1.25675	early infection M6vsD0
HGF	0.113476	-0.106848	0.3338	0.302423	0.990873	1.08183	early infection M6vsD0
CKAP4	0.111929	-0.106535	0.330393	0.304921	0.990873	1.08067	early infection M6vsD0
TNFSF13B	-0.0988779	-0.292462	0.0947062	0.306381	0.990873	0.933759	early infection M6vsD0
GT	0.1893	-0.183382	0.561983	0.309031	0.990873	1.14021	early infection M6vsD0
TWEAK	0.0721647	-0.0709016	0.215231	0.312349	0.990873	1.05129	early infection M6vsD0
CD4	-0.108326	-0.323395	0.106743	0.313045	0.990873	0.927664	early infection M6vsD0
IL-1RT2	-0.127526	-0.381318	0.126265	0.314175	0.990873	0.9154	early infection M6vsD0
PLXNA4	-0.562343	-1.68507	0.560387	0.315631	0.990873	0.677202	early infection M6vsD0
DCBLD2	0.0886147	-0.0897953	0.267025	0.319703	0.990873	1.06335	early infection M6vsD0
TR	0.253926	-0.259774	0.767626	0.321935	0.990873	1.19245	early infection M6vsD0
CCL11	0.134033	-0.140739	0.408804	0.328318	0.990873	1.09736	early infection M6vsD0
IDUA	0.142387	-0.152567	0.437341	0.333282	0.990873	1.10373	early infection M6vsD0
CXCL16	-0.0736762	-0.231802	0.0844497	0.350157	0.990873	0.950214	early infection M6vsD0
t-PA	-0.1589	-0.508246	0.190446	0.36159	0.990873	0.895708	early infection M6vsD0
TNFRSF13B	0.108714	-0.130869	0.348296	0.362723	0.990873	1.07827	early infection M6vsD0
IL-27	-0.102213	-0.327965	0.123539	0.363763	0.990873	0.931603	early infection M6vsD0
SELP	0.273756	-0.333125	0.880637	0.365443	0.990873	1.20895	early infection M6vsD0
FAS	0.074181	-0.0909072	0.239269	0.36736	0.990873	1.05276	early infection M6vsD0
CLEC7A	0.16625	-0.206361	0.53886	0.370704	0.990873	1.12214	early infection M6vsD0
EGFR	-0.0610537	-0.198516	0.0764087	0.372856	0.990873	0.958564	early infection M6vsD0
MCP-4	0.221576	-0.282429	0.72558	0.377616	0.990873	1.16601	early infection M6vsD0
VEGFA	0.0860372	-0.110685	0.28276	0.380127	0.990873	1.06145	early infection M6vsD0
TLT-2	0.112452	-0.145827	0.370731	0.382246	0.990873	1.08106	early infection M6vsD0
CD40-L	0.386703	-0.507944	1.28135	0.385574	0.990873	1.3074	early infection M6vsD0
EDAR	0.26443	-0.348259	0.87712	0.386282	0.990873	1.20116	early infection M6vsD0
MMP12	-0.139834	-0.467483	0.187814	0.391619	0.990873	0.907623	early infection M6vsD0
NT-3	-0.077131	-0.258393	0.104131	0.393003	0.990873	0.947941	early infection M6vsD0
DAPP1	-0.595314	-2.01038	0.819755	0.39825	0.990873	0.661901	early infection M6vsD0
CD40	0.141732	-0.19645	0.479915	0.400107	0.990873	1.10323	early infection M6vsD0
CLEC4D	0.152596	-0.213321	0.518512	0.402421	0.990873	1.11157	early infection M6vsD0
PLC	0.0552442	-0.0780484	0.188537	0.40529	0.990873	1.03903	early infection M6vsD0
AXL	-0.11635	-0.398357	0.165656	0.4074	0.990873	0.922519	early infection M6vsD0
CNTNAP2	0.104621	-0.151251	0.360494	0.411574	0.990873	1.07521	early infection M6vsD0
FGF-19	0.260194	-0.376897	0.897286	0.412024	0.990873	1.19764	early infection M6vsD0
IL12RB1	0.0693034	-0.101042	0.239649	0.413888	0.990873	1.04921	early infection M6vsD0
VSIG2	0.105886	-0.154448	0.36622	0.414012	0.990873	1.07616	early infection M6vsD0
TIMP4	-0.0978197	-0.338646	0.143006	0.414635	0.990873	0.934444	early infection M6vsD0
IgG_Fc_receptor_II-b	-0.124815	-0.433823	0.184192	0.417212	0.990873	0.917122	early infection M6vsD0
ST1A1	0.288218	-0.42831	1.00475	0.419049	0.990873	1.22113	early infection M6vsD0
Gal-3	-0.0801153	-0.279772	0.119542	0.420253	0.990873	0.945982	early infection M6vsD0
CTRC	0.187259	-0.284803	0.659321	0.425496	0.990873	1.1386	early infection M6vsD0
IFN-gamma	-0.216574	-0.763013	0.329864	0.425842	0.990873	0.860607	early infection M6vsD0
KLRD1	0.124216	-0.195529	0.443961	0.435065	0.990873	1.08992	early infection M6vsD0
CCL3_1	-0.0924696	-0.331222	0.146283	0.436452	0.990873	0.937916	early infection M6vsD0
NCR1	0.10751	-0.170712	0.385732	0.437491	0.990873	1.07737	early infection M6vsD0
REN	-0.155475	-0.560145	0.249195	0.440099	0.990873	0.897837	early infection M6vsD0
IL-12B	0.113104	-0.183435	0.409643	0.443397	0.990873	1.08155	early infection M6vsD0
CD83	0.0628353	-0.102036	0.227707	0.443747	0.990873	1.04452	early infection M6vsD0
OSM	0.170033	-0.276324	0.61639	0.44395	0.990873	1.12508	early infection M6vsD0
PPP1R9B	-0.328964	-1.20489	0.546965	0.450278	0.990873	0.796108	early infection M6vsD0
EIF4G1	-0.41199	-1.50915	0.685167	0.450342	0.990873	0.751586	early infection M6vsD0
GIF	0.146446	-0.248695	0.541586	0.456296	0.990873	1.10684	early infection M6vsD0
IGFBP-1	0.31954	-0.558906	1.19799	0.464523	0.990873	1.24793	early infection M6vsD0
GP6	0.231022	-0.405934	0.867978	0.465815	0.990873	1.17367	early infection M6vsD0
STK4	-0.315684	-1.1882	0.556826	0.466895	0.990873	0.80347	early infection M6vsD0
SOD2	0.0391063	-0.0692774	0.14749	0.468198	0.990873	1.02748	early infection M6vsD0
IFNLR1	0.071135	-0.126073	0.268343	0.468325	0.990873	1.05054	early infection M6vsD0
TNFRSF11A	0.0783066	-0.139049	0.295662	0.468864	0.990873	1.05578	early infection M6vsD0
ITGB6	0.0751329	-0.133686	0.283952	0.46944	0.990873	1.05346	early infection M6vsD0
4E-BP1	-0.224611	-0.851598	0.402376	0.471271	0.990873	0.855826	early infection M6vsD0
PCSK9	0.0738537	-0.133133	0.280841	0.473119	0.990873	1.05252	early infection M6vsD0
CPB1	0.166811	-0.309281	0.642903	0.481035	0.990873	1.12257	early infection M6vsD0
KIM1	-0.20366	-0.790686	0.383366	0.485269	0.990873	0.868345	early infection M6vsD0
CD163	-0.110995	-0.436399	0.214408	0.492668	0.990873	0.925949	early infection M6vsD0
TRIM5	0.259221	-0.516219	1.03466	0.501206	0.990873	1.19683	early infection M6vsD0
CCL11_1	0.0864708	-0.173592	0.346534	0.503566	0.990873	1.06177	early infection M6vsD0
CCL23	-0.113451	-0.454832	0.22793	0.503784	0.990873	0.924374	early infection M6vsD0
IL1RL2	-0.0797086	-0.321338	0.161921	0.506912	0.990873	0.946249	early infection M6vsD0
FABP4	-0.127169	-0.513139	0.258801	0.507424	0.990873	0.915626	early infection M6vsD0
AP-N	-0.0583592	-0.236075	0.119356	0.508825	0.990873	0.960356	early infection M6vsD0
TNF	0.0753923	-0.158161	0.308945	0.516005	0.990873	1.05365	early infection M6vsD0
LY75	0.0846013	-0.17823	0.347433	0.517197	0.990873	1.06039	early infection M6vsD0
CCL19	-0.0953906	-0.398445	0.207664	0.526451	0.990873	0.936019	early infection M6vsD0
CCL15	0.107145	-0.235246	0.449536	0.528847	0.990873	1.07709	early infection M6vsD0
LDL_receptor	-0.0884849	-0.372554	0.195585	0.530735	0.990873	0.94051	early infection M6vsD0
CCL3	-0.10019	-0.424949	0.224568	0.534654	0.990873	0.93291	early infection M6vsD0
SLAMF1	0.062577	-0.14361	0.268764	0.541273	0.990873	1.04433	early infection M6vsD0
CX3CL1	0.0544261	-0.128265	0.237118	0.548699	0.990873	1.03845	early infection M6vsD0
vWF	0.0997307	-0.235542	0.435004	0.549301	0.990873	1.07157	early infection M6vsD0
TPSAB1	0.0889368	-0.211632	0.389506	0.551395	0.990873	1.06359	early infection M6vsD0
PGF	-0.0597238	-0.267304	0.147856	0.562395	0.990873	0.959448	early infection M6vsD0
CNTN1	-0.0584332	-0.264876	0.14801	0.568719	0.990873	0.960306	early infection M6vsD0
AXIN1	-0.289441	-1.31572	0.736837	0.570027	0.990873	0.818219	early infection M6vsD0
AMBP	-0.037908	-0.173122	0.0973062	0.572384	0.990873	0.974066	early infection M6vsD0
CXCL1_1	-0.239987	-1.10575	0.625777	0.576622	0.990873	0.846753	early infection M6vsD0
PTX3	0.0760777	-0.208337	0.360492	0.590059	0.990873	1.05415	early infection M6vsD0
CCL16	-0.11326	-0.539052	0.312532	0.592112	0.990873	0.924497	early infection M6vsD0
FGF-5	0.0383894	-0.108307	0.185086	0.598106	0.990873	1.02697	early infection M6vsD0
GDNF	-0.0400857	-0.196236	0.116065	0.605062	0.990873	0.972597	early infection M6vsD0
PIgR	-0.0249923	-0.123262	0.0732776	0.608411	0.990873	0.982826	early infection M6vsD0
Gal-9	0.0744303	-0.218942	0.367803	0.609278	0.990873	1.05295	early infection M6vsD0
SLAMF7	0.0749779	-0.221919	0.371875	0.61092	0.990873	1.05334	early infection M6vsD0
ADA	0.0536719	-0.160366	0.26771	0.613426	0.990873	1.0379	early infection M6vsD0
IL18_1	0.0718537	-0.215696	0.359403	0.614661	0.990873	1.05107	early infection M6vsD0
RAGE	0.0657201	-0.205543	0.336983	0.625437	0.990873	1.04661	early infection M6vsD0
ZBTB16	0.21829	-0.702314	1.1389	0.632721	0.990873	1.16335	early infection M6vsD0
TGM2	-0.0811319	-0.427595	0.265331	0.637005	0.990873	0.945316	early infection M6vsD0
TFF3	0.0411044	-0.136951	0.21916	0.641772	0.990873	1.0289	early infection M6vsD0
SH2B3	-0.236931	-1.26849	0.794633	0.643389	0.990873	0.848549	early infection M6vsD0
PECAM-1	0.12051	-0.413306	0.654326	0.649057	0.990873	1.08712	early infection M6vsD0
IL-1ra	0.0820289	-0.284427	0.448485	0.651886	0.990873	1.05851	early infection M6vsD0
FS	-0.0696596	-0.392742	0.253423	0.663856	0.990873	0.952863	early infection M6vsD0
IL-1RT1	-0.0392061	-0.222937	0.144525	0.6671	0.990873	0.97319	early infection M6vsD0
GH	-0.204829	-1.16893	0.759271	0.668399	0.990873	0.867642	early infection M6vsD0
CD28	0.0753119	-0.281211	0.431835	0.670244	0.990873	1.05359	early infection M6vsD0
TM	0.0485929	-0.18375	0.280936	0.673319	0.990873	1.03426	early infection M6vsD0
LAMP3	0.074653	-0.289822	0.439128	0.679671	0.990873	1.05311	early infection M6vsD0
CD244	0.0514903	-0.200837	0.303818	0.680794	0.990873	1.03633	early infection M6vsD0
TNF-R2	-0.0418277	-0.253962	0.170307	0.690975	0.990873	0.971424	early infection M6vsD0
CLEC4A	0.0401391	-0.166402	0.24668	0.695185	0.990873	1.02821	early infection M6vsD0
OPG_1	0.0376101	-0.157005	0.232226	0.696801	0.990873	1.02641	early infection M6vsD0
RARRES2	-0.0422241	-0.260895	0.176446	0.697037	0.990873	0.971157	early infection M6vsD0
LPL	-0.0440476	-0.276139	0.188044	0.701967	0.990873	0.96993	early infection M6vsD0
SCF_1	0.0373644	-0.160695	0.235424	0.703658	0.990873	1.02624	early infection M6vsD0
TNFRSF10A	0.0357718	-0.155966	0.227509	0.706776	0.990873	1.02511	early infection M6vsD0
CDCP1	-0.0727449	-0.464431	0.318941	0.708038	0.990873	0.950827	early infection M6vsD0
MMP-9	0.0866537	-0.381121	0.554428	0.708729	0.990873	1.0619	early infection M6vsD0
CXCL10	0.0641623	-0.28328	0.411605	0.709614	0.990873	1.04548	early infection M6vsD0
ALCAM	-0.0285336	-0.18308	0.126013	0.709678	0.990873	0.980416	early infection M6vsD0
STC1	-0.056067	-0.364205	0.252071	0.713686	0.990873	0.961883	early infection M6vsD0
hOSCAR	0.0284331	-0.128785	0.185651	0.715343	0.990873	1.0199	early infection M6vsD0
CSF-1	-0.0250316	-0.163482	0.113419	0.715423	0.990873	0.982799	early infection M6vsD0
CCL4	-0.0491239	-0.323135	0.224888	0.71771	0.990873	0.966523	early infection M6vsD0
COL1A1	-0.0421363	-0.278291	0.194019	0.718989	0.990873	0.971216	early infection M6vsD0
CDSN	-0.0609931	-0.410506	0.28852	0.724895	0.990873	0.958604	early infection M6vsD0
TNFB	0.0301259	-0.142832	0.203084	0.725391	0.990873	1.0211	early infection M6vsD0
ACE2	-0.0622417	-0.42407	0.299587	0.728656	0.990873	0.957775	early infection M6vsD0
IRAK1	0.113986	-0.55135	0.779323	0.729657	0.990873	1.08221	early infection M6vsD0
CXCL9	0.0776087	-0.378368	0.533585	0.731389	0.990873	1.05527	early infection M6vsD0
MARCO	0.0372186	-0.181792	0.256229	0.731805	0.990873	1.02613	early infection M6vsD0
SRPK2	0.165155	-0.816169	1.14648	0.734237	0.990873	1.12129	early infection M6vsD0
HO-1	-0.0452539	-0.315268	0.22476	0.735353	0.990873	0.969119	early infection M6vsD0
TIE2	-0.0320694	-0.223596	0.159457	0.735592	0.990873	0.978016	early infection M6vsD0
PON3	0.0599609	-0.302604	0.422526	0.738722	0.990873	1.04244	early infection M6vsD0
CXCL5	-0.179931	-1.27608	0.916216	0.74054	0.990873	0.882745	early infection M6vsD0
IL-17C	0.0644346	-0.337	0.465869	0.746133	0.990873	1.04568	early infection M6vsD0
EN-RAGE	0.0821654	-0.431656	0.595987	0.747008	0.990873	1.05861	early infection M6vsD0
CHI3L1	0.0585469	-0.308551	0.425645	0.747697	0.990873	1.04142	early infection M6vsD0
GDF-15	-0.0485008	-0.354201	0.257199	0.748965	0.990873	0.966941	early infection M6vsD0
TF	0.0317167	-0.168411	0.231845	0.749229	0.990873	1.02223	early infection M6vsD0
THBS2	-0.0250067	-0.186356	0.136342	0.754574	0.990873	0.982816	early infection M6vsD0
IL10	-0.0602313	-0.452613	0.33215	0.756845	0.990873	0.95911	early infection M6vsD0
IL-15RA	0.0213713	-0.118152	0.160895	0.757348	0.990873	1.01492	early infection M6vsD0
HAOX1	0.143694	-0.807097	1.09448	0.760431	0.990873	1.10473	early infection M6vsD0
DECR1	-0.144293	-1.10483	0.816247	0.761827	0.990873	0.904822	early infection M6vsD0
DLK-1	-0.0657986	-0.514916	0.383319	0.767578	0.990873	0.955416	early infection M6vsD0
LILRB4	0.0504839	-0.297189	0.398157	0.769588	0.990873	1.03561	early infection M6vsD0
BMP-6	-0.0310888	-0.24551	0.183332	0.76992	0.990873	0.978681	early infection M6vsD0
SCF	0.029459	-0.177904	0.236822	0.774428	0.990873	1.02063	early infection M6vsD0
SELE	-0.0490778	-0.394618	0.296462	0.774479	0.990873	0.966554	early infection M6vsD0
BOC	0.025308	-0.154176	0.204792	0.776065	0.990873	1.0177	early infection M6vsD0
IGFBP-2	0.0743771	-0.454911	0.603665	0.776762	0.990873	1.05291	early infection M6vsD0
SCGB3A2	0.0573246	-0.354962	0.469611	0.779099	0.990873	1.04053	early infection M6vsD0
IL18	0.0451747	-0.284952	0.375301	0.782502	0.990873	1.03181	early infection M6vsD0
SPON2	0.0207593	-0.132244	0.173763	0.7843	0.990873	1.01449	early infection M6vsD0
uPA_1	0.0220687	-0.142001	0.186138	0.786114	0.990873	1.01541	early infection M6vsD0
LEP	-0.083514	-0.716935	0.549907	0.790199	0.990873	0.943756	early infection M6vsD0
MERTK	-0.0327896	-0.287381	0.221802	0.794985	0.990873	0.977528	early infection M6vsD0
ICAM-2	0.0321996	-0.218251	0.282651	0.795338	0.990873	1.02257	early infection M6vsD0
LTBR	0.0191601	-0.131919	0.170239	0.798051	0.990873	1.01337	early infection M6vsD0
CXCL1	-0.108145	-0.968615	0.752325	0.799785	0.990873	0.92778	early infection M6vsD0
CSTB	-0.0379704	-0.342894	0.266953	0.801629	0.990873	0.974024	early infection M6vsD0
Ep-CAM	-0.0749087	-0.691549	0.541732	0.806338	0.990873	0.949402	early infection M6vsD0
GDF-2	0.0304728	-0.227397	0.288343	0.811546	0.990873	1.02135	early infection M6vsD0
CDH5	-0.036656	-0.353953	0.280641	0.815685	0.990873	0.974912	early infection M6vsD0
U-PAR	0.0233739	-0.179338	0.226086	0.816029	0.990873	1.01633	early infection M6vsD0
ITM2A	0.0356148	-0.277897	0.349127	0.818702	0.990873	1.02499	early infection M6vsD0
TRANCE	0.0414027	-0.331969	0.414774	0.822952	0.990873	1.02911	early infection M6vsD0
STAMBP	0.0824326	-0.670712	0.835577	0.825171	0.990873	1.0588	early infection M6vsD0
SPRY2	-0.0985739	-1.00195	0.804799	0.825695	0.990873	0.933956	early infection M6vsD0
VEGFD	0.0482839	-0.394632	0.4912	0.82589	0.990873	1.03403	early infection M6vsD0
SERPINA12	0.139756	-1.14533	1.42484	0.826269	0.990873	1.10172	early infection M6vsD0
XCL1	-0.0344603	-0.363477	0.294556	0.832617	0.990873	0.976397	early infection M6vsD0
MCP-1_1	0.0184194	-0.165023	0.201862	0.839432	0.990873	1.01285	early infection M6vsD0
PAPPA	0.0470176	-0.423846	0.517881	0.840296	0.990873	1.03313	early infection M6vsD0
IL-6RA	-0.0223334	-0.25664	0.211973	0.847469	0.990873	0.984639	early infection M6vsD0
IL-18R1	-0.0345788	-0.40317	0.334013	0.849845	0.990873	0.976317	early infection M6vsD0
GRN	-0.0168142	-0.197621	0.163993	0.851138	0.990873	0.988413	early infection M6vsD0
TNFRSF10C	0.0254143	-0.25721	0.308039	0.856	0.990873	1.01777	early infection M6vsD0
MMP-3	-0.0399831	-0.488939	0.408973	0.857365	0.990873	0.972666	early infection M6vsD0
TRAIL	0.0124048	-0.131523	0.156332	0.861917	0.990873	1.00864	early infection M6vsD0
IL-17RA	-0.0245197	-0.309392	0.260352	0.862099	0.990873	0.983148	early infection M6vsD0
PIK3AP1	0.0470924	-0.50363	0.597815	0.862961	0.990873	1.03318	early infection M6vsD0
PTH1R	0.0301966	-0.332215	0.392608	0.866463	0.990873	1.02115	early infection M6vsD0
PGLYRP1	0.0483126	-0.535043	0.631668	0.867233	0.990873	1.03405	early infection M6vsD0
CD93	0.015688	-0.176442	0.207818	0.869111	0.990873	1.01093	early infection M6vsD0
CPA1	-0.0370932	-0.508927	0.434741	0.873928	0.990873	0.974617	early infection M6vsD0
BLM_hydrolase	0.0201994	-0.242556	0.282955	0.876704	0.990873	1.0141	early infection M6vsD0
CTSL1	-0.0154574	-0.21768	0.186765	0.8774	0.990873	0.989343	early infection M6vsD0
Notch_3	-0.0159101	-0.225568	0.193748	0.878278	0.990873	0.989033	early infection M6vsD0
NTF4	0.0149589	-0.184891	0.214809	0.879926	0.990873	1.01042	early infection M6vsD0
LAG3	-0.0172942	-0.258509	0.22392	0.884948	0.990873	0.988084	early infection M6vsD0
CXADR	0.0179804	-0.237668	0.273629	0.887121	0.990873	1.01254	early infection M6vsD0
FABP2	0.0360148	-0.476407	0.548437	0.88718	0.990873	1.02528	early infection M6vsD0
IL-10RB	0.022407	-0.296697	0.341511	0.887302	0.990873	1.01565	early infection M6vsD0
PRSS8	-0.014056	-0.222321	0.194209	0.891651	0.990873	0.990304	early infection M6vsD0
PD-L2	-0.012961	-0.20725	0.181328	0.892897	0.990873	0.991056	early infection M6vsD0
SHPS-1	0.0171339	-0.246442	0.28071	0.895617	0.990873	1.01195	early infection M6vsD0
DCTN1	0.0537093	-0.782452	0.88987	0.896827	0.990873	1.03793	early infection M6vsD0
CASP-3	0.0600958	-0.908959	1.02915	0.900371	0.990873	1.04253	early infection M6vsD0
MCP-1	-0.0116544	-0.200196	0.176887	0.900714	0.990873	0.991954	early infection M6vsD0
CLEC6A	-0.0205962	-0.378398	0.337205	0.907508	0.990873	0.985825	early infection M6vsD0
TNF-R1	0.00931556	-0.155131	0.173762	0.908972	0.990873	1.00648	early infection M6vsD0
uPA	-0.00978311	-0.191848	0.172281	0.913634	0.990873	0.993242	early infection M6vsD0
MB	-0.0235293	-0.471225	0.424166	0.915517	0.990873	0.983823	early infection M6vsD0
AGRP	0.015145	-0.28718	0.31747	0.919462	0.990873	1.01055	early infection M6vsD0
CTSD	-0.00970078	-0.206744	0.187342	0.920845	0.990873	0.993298	early infection M6vsD0
PSGL-1	0.00972378	-0.196352	0.215799	0.924124	0.990873	1.00676	early infection M6vsD0
LIF-R	-0.00603378	-0.135175	0.123108	0.924867	0.990873	0.995826	early infection M6vsD0
IL2-RA	0.0122734	-0.261632	0.286179	0.927934	0.990873	1.00854	early infection M6vsD0
IL-18BP	-0.009416	-0.224485	0.205653	0.929583	0.990873	0.993495	early infection M6vsD0
CXCL6	-0.0213914	-0.514326	0.471543	0.930189	0.990873	0.985282	early infection M6vsD0
DCN	-0.00758144	-0.187115	0.171952	0.932074	0.990873	0.994759	early infection M6vsD0
MILR1	0.0112866	-0.260168	0.282741	0.933118	0.990873	1.00785	early infection M6vsD0
TFPI	-0.00835289	-0.233989	0.217284	0.940436	0.990873	0.994227	early infection M6vsD0
BACH1	-0.02484	-0.707331	0.657651	0.941424	0.990873	0.98293	early infection M6vsD0
OPG	-0.006761	-0.192777	0.179255	0.941516	0.990873	0.995325	early infection M6vsD0
CLEC4G	0.00725456	-0.202771	0.21728	0.944416	0.990873	1.00504	early infection M6vsD0
MEPE	-0.00723167	-0.236212	0.221749	0.949171	0.990873	0.995	early infection M6vsD0
HCLS1	-0.0264877	-0.917786	0.86481	0.952156	0.990873	0.981808	early infection M6vsD0
RETN	0.00739144	-0.276326	0.291108	0.958061	0.990873	1.00514	early infection M6vsD0
GALNT3	0.00535143	-0.202998	0.213701	0.958652	0.990873	1.00372	early infection M6vsD0
MGMT	0.019994	-0.838	0.877988	0.962475	0.990873	1.01396	early infection M6vsD0
EPHB4	-0.00373922	-0.174304	0.166825	0.964704	0.990873	0.997412	early infection M6vsD0
JAM-A	0.0171704	-0.79087	0.825211	0.96578	0.990873	1.01197	early infection M6vsD0
CD8A	-0.00719856	-0.353138	0.33874	0.966496	0.990873	0.995023	early infection M6vsD0
PRELP	-0.00267867	-0.133286	0.127928	0.966978	0.990873	0.998145	early infection M6vsD0
ADM	0.00448344	-0.225622	0.234589	0.968628	0.990873	1.00311	early infection M6vsD0
TRAIL-R2	0.00333711	-0.171693	0.178367	0.969301	0.990873	1.00232	early infection M6vsD0
MMP-2	0.00378178	-0.195243	0.202806	0.969404	0.990873	1.00262	early infection M6vsD0
SIRT2	-0.0183333	-0.993285	0.956618	0.969715	0.990873	0.987373	early infection M6vsD0
HEXIM1	0.0124534	-0.790089	0.814996	0.975007	0.990873	1.00867	early infection M6vsD0
FGF-21_1	0.00945556	-0.625505	0.644416	0.976015	0.990873	1.00658	early infection M6vsD0
CHIT1	0.0283928	-1.9141	1.97089	0.976457	0.990873	1.01988	early infection M6vsD0
FGF-21	-0.0104488	-0.733329	0.712431	0.976719	0.990873	0.992784	early infection M6vsD0
IGFBP-7	0.002919	-0.20456	0.210398	0.977344	0.990873	1.00203	early infection M6vsD0
GLO1	-0.00579467	-0.4255	0.41391	0.977766	0.990873	0.995991	early infection M6vsD0
CCL20	-0.00979789	-0.87901	0.859415	0.981843	0.990873	0.993232	early infection M6vsD0
CCL24	0.00803156	-0.708091	0.724154	0.981935	0.990873	1.00558	early infection M6vsD0
MASP1	-0.00218589	-0.22597	0.221598	0.984269	0.990873	0.998486	early infection M6vsD0
NEMO	0.00862911	-0.891732	0.90899	0.984562	0.990873	1.006	early infection M6vsD0
IL10_1	0.00300067	-0.397198	0.4032	0.987925	0.991081	1.00208	early infection M6vsD0
FCRL6	-0.000490333	-0.394972	0.393991	0.997998	0.997998	0.99966	early infection M6vsD0
PARP-1	0.353148	0.0860001	0.620296	0.0110775	0.986578	1.27734	recent infection M3vsD0
HNMT	0.339528	-0.0100112	0.689066	0.05655	0.986578	1.26534	recent infection M3vsD0
IL-1ra	0.297234	-0.0173826	0.61185	0.0632911	0.986578	1.22879	recent infection M3vsD0
FS	0.328242	-0.0219222	0.678406	0.0652727	0.986578	1.25548	recent infection M3vsD0
TNF-R2	0.186042	-0.0203282	0.392413	0.0757271	0.986578	1.13764	recent infection M3vsD0
TGM2	-0.323695	-0.688216	0.0408265	0.0800114	0.986578	0.799021	recent infection M3vsD0
4E-BP1	-0.563215	-1.22245	0.0960148	0.0915748	0.986578	0.676792	recent infection M3vsD0
CLEC6A	0.263905	-0.0483622	0.576173	0.0950069	0.986578	1.20072	recent infection M3vsD0
MB	0.308851	-0.0907206	0.708423	0.125519	0.986578	1.23872	recent infection M3vsD0
U-PAR	0.147871	-0.0526783	0.348421	0.143292	0.986578	1.10793	recent infection M3vsD0
MMP-7	-0.294956	-0.704486	0.114573	0.152512	0.986578	0.815097	recent infection M3vsD0
CXCL10	0.280492	-0.114896	0.67588	0.158587	0.986578	1.21461	recent infection M3vsD0
TGF-alpha	0.109416	-0.0524524	0.271284	0.17858	0.986578	1.07879	recent infection M3vsD0
IL10	0.196785	-0.100507	0.494077	0.187527	0.986578	1.14614	recent infection M3vsD0
LILRB4	0.14939	-0.0814478	0.380228	0.197309	0.986578	1.1091	recent infection M3vsD0
NT-3	-0.132763	-0.341	0.0754743	0.203882	0.986578	0.912083	recent infection M3vsD0
SRC	0.433415	-0.251364	1.11819	0.207045	0.986578	1.35043	recent infection M3vsD0
CXCL9	0.174975	-0.102748	0.452697	0.209144	0.986578	1.12894	recent infection M3vsD0
CXCL16	0.110044	-0.0696329	0.289721	0.22184	0.986578	1.07926	recent infection M3vsD0
GLO1	-0.315266	-0.831779	0.201246	0.223331	0.986578	0.803703	recent infection M3vsD0
CSF-1	0.0946135	-0.0603905	0.249618	0.223365	0.986578	1.06778	recent infection M3vsD0
HSP_27	0.238184	-0.160114	0.636482	0.2327	0.986578	1.17951	recent infection M3vsD0
AREG	0.143644	-0.0971652	0.384452	0.23385	0.986578	1.10469	recent infection M3vsD0
PRDX5	0.561771	-0.39906	1.5226	0.242993	0.986578	1.47608	recent infection M3vsD0
CLEC4D	0.173795	-0.125187	0.472776	0.245749	0.986578	1.12802	recent infection M3vsD0
Flt3L	0.204192	-0.147223	0.555607	0.245935	0.986578	1.15204	recent infection M3vsD0
vWF	-0.160954	-0.43947	0.117562	0.24846	0.986578	0.894433	recent infection M3vsD0
TNFSF13B	0.105541	-0.078133	0.289215	0.25111	0.986578	1.0759	recent infection M3vsD0
TNF-R1	0.121662	-0.0924501	0.335775	0.256321	0.986578	1.08799	recent infection M3vsD0
CD83	0.11711	-0.0907971	0.325017	0.260399	0.986578	1.08456	recent infection M3vsD0
CST5	0.248021	-0.193576	0.689618	0.261741	0.986578	1.18758	recent infection M3vsD0
CLEC4G	0.140022	-0.109748	0.389792	0.26263	0.986578	1.10192	recent infection M3vsD0
STC1	0.184353	-0.146319	0.515025	0.265223	0.986578	1.13631	recent infection M3vsD0
MGMT	0.527478	-0.419072	1.47403	0.265353	0.986578	1.44141	recent infection M3vsD0
IFNLR1	0.117386	-0.0933309	0.328103	0.265586	0.986578	1.08477	recent infection M3vsD0
RARRES2	0.144842	-0.117738	0.407422	0.270223	0.986578	1.10561	recent infection M3vsD0
ST1A1	0.388226	-0.323325	1.09978	0.275301	0.986578	1.30878	recent infection M3vsD0
TRANCE	-0.188216	-0.535634	0.159202	0.278722	0.986578	0.87769	recent infection M3vsD0
IL6_2	0.323681	-0.27432	0.921683	0.279065	0.986578	1.25152	recent infection M3vsD0
IFN-gamma	0.283432	-0.254024	0.820888	0.291415	0.986578	1.21709	recent infection M3vsD0
GT	-0.214191	-0.623556	0.195174	0.295215	0.986578	0.862029	recent infection M3vsD0
MMP-10	0.192879	-0.193073	0.578831	0.317077	0.986578	1.14304	recent infection M3vsD0
LPL	-0.153719	-0.462087	0.154649	0.318277	0.986578	0.89893	recent infection M3vsD0
CXADR	0.103987	-0.10734	0.315314	0.324465	0.986578	1.07474	recent infection M3vsD0
LOX-1	0.129606	-0.135557	0.39477	0.327663	0.986578	1.094	recent infection M3vsD0
IL6_1	0.252039	-0.263992	0.768071	0.327953	0.986578	1.19089	recent infection M3vsD0
HAOX1	0.446368	-0.483257	1.37599	0.33606	0.986578	1.36261	recent infection M3vsD0
TNFSF14	0.227162	-0.248866	0.70319	0.339044	0.986578	1.17053	recent infection M3vsD0
CD40-L	0.422971	-0.491254	1.3372	0.353737	0.986578	1.34069	recent infection M3vsD0
STK4	0.394838	-0.459986	1.24966	0.354519	0.986578	1.3148	recent infection M3vsD0
Gal-9	0.102806	-0.120945	0.326558	0.357111	0.986578	1.07386	recent infection M3vsD0
FABP4	0.160975	-0.193253	0.515203	0.362333	0.986578	1.11804	recent infection M3vsD0
IL-18BP	0.08344	-0.101006	0.267886	0.364483	0.986578	1.05954	recent infection M3vsD0
MMP-2	0.107134	-0.130531	0.344798	0.366168	0.986578	1.07709	recent infection M3vsD0
DECR1	0.448857	-0.550036	1.44775	0.367573	0.986578	1.36496	recent infection M3vsD0
TRIM5	0.332546	-0.425769	1.09086	0.379087	0.986578	1.25923	recent infection M3vsD0
PPP1R9B	0.385882	-0.495451	1.26722	0.379833	0.986578	1.30666	recent infection M3vsD0
CD28	0.117986	-0.155164	0.391137	0.386298	0.986578	1.08522	recent infection M3vsD0
MEPE	0.109029	-0.14792	0.365978	0.394647	0.986578	1.0785	recent infection M3vsD0
PDGFB	0.368675	-0.503711	1.24106	0.396449	0.986578	1.29117	recent infection M3vsD0
CCL11_1	-0.127215	-0.428792	0.174361	0.397395	0.986578	0.915597	recent infection M3vsD0
CCL17	0.272152	-0.378823	0.923127	0.401486	0.986578	1.20761	recent infection M3vsD0
GRN	0.0642253	-0.0940173	0.222468	0.415321	0.986578	1.04552	recent infection M3vsD0
KRT19	0.203325	-0.299376	0.706025	0.416852	0.986578	1.15135	recent infection M3vsD0
Gal-4	0.119153	-0.177304	0.41561	0.419823	0.986578	1.0861	recent infection M3vsD0
CSTB	0.128538	-0.19231	0.449385	0.421319	0.986578	1.09319	recent infection M3vsD0
FABP2	-0.239385	-0.838482	0.359711	0.422423	0.986578	0.847106	recent infection M3vsD0
CDSN	0.148481	-0.22478	0.521741	0.424571	0.986578	1.1084	recent infection M3vsD0
LDL_receptor	0.13976	-0.214929	0.494449	0.428919	0.986578	1.10172	recent infection M3vsD0
OSM	0.200865	-0.310396	0.712126	0.430195	0.986578	1.14939	recent infection M3vsD0
DCTN1	0.316945	-0.494546	1.12844	0.432858	0.986578	1.24569	recent infection M3vsD0
IL-12B	0.113205	-0.178746	0.405156	0.43625	0.986578	1.08163	recent infection M3vsD0
LTBR	0.0785724	-0.12474	0.281885	0.437766	0.986578	1.05597	recent infection M3vsD0
SELE	0.118616	-0.188674	0.425905	0.438299	0.986578	1.08569	recent infection M3vsD0
KLRD1	0.119817	-0.193675	0.43331	0.442789	0.986578	1.0866	recent infection M3vsD0
CCL25	-0.134859	-0.489416	0.219697	0.44497	0.986578	0.910759	recent infection M3vsD0
MMP-1	0.356642	-0.587794	1.30108	0.44813	0.986578	1.28044	recent infection M3vsD0
PD-L2	-0.0690124	-0.25283	0.114805	0.450832	0.986578	0.95329	recent infection M3vsD0
LAMP3	0.176334	-0.294012	0.646681	0.451431	0.986578	1.13001	recent infection M3vsD0
CD5	0.0626959	-0.106869	0.23226	0.45767	0.986578	1.04442	recent infection M3vsD0
ITM2A	0.0957106	-0.164562	0.355983	0.460104	0.986578	1.06859	recent infection M3vsD0
FGF-21	-0.303704	-1.13183	0.524423	0.461219	0.986578	0.81017	recent infection M3vsD0
TR	0.13775	-0.242441	0.517941	0.466684	0.986578	1.10019	recent infection M3vsD0
SH2B3	0.387363	-0.684524	1.45925	0.467732	0.986578	1.308	recent infection M3vsD0
PIK3AP1	-0.245579	-0.92678	0.435621	0.468801	0.986578	0.843477	recent infection M3vsD0
IL2-RA	0.0846918	-0.150286	0.31967	0.468999	0.986578	1.06046	recent infection M3vsD0
CKAP4	0.0876894	-0.159828	0.335207	0.476558	0.986578	1.06267	recent infection M3vsD0
PRDX1	-0.166115	-0.636555	0.304324	0.477961	0.986578	0.891239	recent infection M3vsD0
CLEC4C	0.148311	-0.274707	0.57133	0.481108	0.986578	1.10827	recent infection M3vsD0
OPG_1	0.0686171	-0.128708	0.265942	0.484674	0.986578	1.04871	recent infection M3vsD0
PAR-1	0.138732	-0.267584	0.545049	0.492562	0.986578	1.10094	recent infection M3vsD0
EPHB4	0.0589924	-0.114857	0.232841	0.49522	0.986578	1.04174	recent infection M3vsD0
MMP-3	0.151714	-0.295949	0.599377	0.49573	0.986578	1.11089	recent infection M3vsD0
EIF4G1	0.339166	-0.666248	1.34458	0.497645	0.986578	1.26502	recent infection M3vsD0
CCL19	0.122368	-0.240554	0.48529	0.497947	0.986578	1.08852	recent infection M3vsD0
GP6	0.222516	-0.444539	0.889572	0.502417	0.986578	1.16677	recent infection M3vsD0
HB-EGF	0.190051	-0.384623	0.764725	0.506075	0.986578	1.1408	recent infection M3vsD0
FGF-21_1	-0.233556	-0.943018	0.475905	0.508005	0.986578	0.850536	recent infection M3vsD0
IL18	-0.0854829	-0.348762	0.177797	0.513897	0.986578	0.942469	recent infection M3vsD0
PAI-1	0.181742	-0.379894	0.743378	0.515214	0.986578	1.13425	recent infection M3vsD0
VEGFA	0.0834971	-0.175299	0.342294	0.51654	0.986578	1.05958	recent infection M3vsD0
CCL3_1	0.0906841	-0.191261	0.372629	0.517831	0.986578	1.06488	recent infection M3vsD0
AXIN1	0.386499	-0.818411	1.59141	0.518864	0.986578	1.30722	recent infection M3vsD0
DAPP1	0.468855	-0.995991	1.9337	0.519769	0.986578	1.38401	recent infection M3vsD0
AXL	0.0776829	-0.165491	0.320856	0.520659	0.986578	1.05532	recent infection M3vsD0
ANGPT1	0.280044	-0.603102	1.16319	0.523632	0.986578	1.21423	recent infection M3vsD0
IL8	-0.110862	-0.461047	0.239324	0.524395	0.986578	0.926035	recent infection M3vsD0
IL6	0.116177	-0.251264	0.483617	0.524919	0.986578	1.08386	recent infection M3vsD0
CCL24	-0.193585	-0.809574	0.422403	0.527322	0.986578	0.87443	recent infection M3vsD0
MERTK	-0.0593806	-0.249934	0.131173	0.530874	0.986578	0.959676	recent infection M3vsD0
TFF3	0.0716947	-0.159836	0.303226	0.533456	0.986578	1.05095	recent infection M3vsD0
TNFRSF9	0.0816776	-0.183668	0.347023	0.535875	0.986578	1.05825	recent infection M3vsD0
GDF-2	-0.105755	-0.449571	0.238061	0.536172	0.986578	0.929319	recent infection M3vsD0
NCR1	0.0786376	-0.178732	0.336007	0.538873	0.986578	1.05602	recent infection M3vsD0
[truncated: 514 more rows]
