# Supplementary material for: Post-booster longitudinal plasma proteomic changes following BNT162b2 COVID-19 vaccination in Qatar
Source: Front Immunol. 2026 Apr 24;17:1762522. doi: 10.3389/fimmu.2026.1762522 (PMC13152856; doi:10.3389/fimmu.2026.1762522)
Supplement: Supplementary file 10 [file Table3.xlsx]

## Sheet: Supplementary Table 3 
Supplementary Table 3. Exploratory Elastic Net Regression with 10-folds cross-validation.
Model	Alpha	Lambda	F1	F1 CI_low	F1 CI_high	Accuracy	Accuracy CI_low	Accuracy CI_high	AUC	AUC CI_low	AUC CI_high	# Proteins selected	Proteins selected
Infection-Naïve D0vsM3	1	0.097071	0.619048	0.413742	0.769298	0.737705	0.622951	0.836066	0.791209	0.67	0.900022	6	MMP-7, TGM2, PARP-1, PRDX1, MMP-1, 4E-BP1
Infection-Naïve D0vsM6	0.8	0.0931272	0.774194	0.571429	0.914345	0.867925	0.773585	0.943396	0.931746	0.837877	0.993808	8	GLO1, MMP-7, TGM2, PARP-1, PECAM-1, PRDX1, IL8, 4E-BP1
Previously-Infected D0vsM3	1	0.0842172	0.818182	0.707692	0.909091	0.828571	0.742857	0.914286	0.888163	0.804195	0.958351	6	FS, TGM2, PARP-1, IGFBP-1, TGF-alpha, 4E-BP1
Previously-Infected D0vsM6	0	4.238	0.836	0.387	0.744	0.721	0.607	0.836	0.758	0.632	0.881	314	All 314 proteins
