# Supplementary material for: Post-booster longitudinal plasma proteomic changes following BNT162b2 COVID-19 vaccination in Qatar
Source: Front Immunol. 2026 Apr 24;17:1762522. doi: 10.3389/fimmu.2026.1762522 (PMC13152856; doi:10.3389/fimmu.2026.1762522)
Supplement: Supplementary file 11 [file Table4.xlsx]

## Sheet: Supplementary Table 4
Supplementary Table 4. Linear mixed-effects model analyses with Type III ANOVA F-tests for time, infection group, and time × infection group interaction effects.
Protein	Timepoint_Estimate	Timepoint_SE	Timepoint_CI_Lower	Timepoint_CI_Upper	Timepoint_F	Timepoint p-value	Timepoint_FDR	InfectionGroup_Estimate	InfectionGroup_SE	InfectionGroup_CI_Lower	InfectionGroup_CI_Upper	InfectionGroup_F	InfectionGroup p-value	InfectionGroup_FDR	Interaction_Estimate	Interaction_SE	Interaction_CI_Lower	Interaction_CI_Upper	Interaction_F	Interaction p-value	Interaction_FDR	R2_marginal	R2_conditional	Converged
BMP-6	-0.0119606	0.0113889	-0.0342824	0.0103612	0.0453838	0.831669	0.965426	-0.0735706	0.0727805	-0.216218	0.0690765	1.02183	0.313951	0.992957	0.0202506	0.0172301	-0.0135198	0.054021	1.38134	0.242248	0.988457	0.00716843	0.337751	TRUE
ANGPT1	0.0492206	0.0430718	-0.0351985	0.13364	4.34966	0.0390747	0.219098	0.0503688	0.251301	-0.442172	0.54291	0.040173	0.841414	0.992957	0.0367096	0.0648024	-0.0903008	0.16372	0.320906	0.572092	0.988457	0.023555	0.226328	TRUE
ADM	0.0070639	0.00907867	-0.01073	0.0248578	0.861083	0.355473	0.755972	-0.0567691	0.0867272	-0.226751	0.113213	0.428463	0.514411	0.992957	-0.00119406	0.0139381	-0.0285121	0.026124	0.00733915	0.931886	0.988457	0.00870277	0.694076	TRUE
CD40-L	0.0218823	0.0582518	-0.092289	0.136054	2.10166	0.149495	0.507394	-0.0388425	0.301467	-0.629708	0.552023	0.0166009	0.897631	0.992957	0.0820688	0.0867991	-0.0880543	0.252192	0.893976	0.346118	0.988457	0.0183054	0.0232475	TRUE
SLAMF7	-0.00264319	0.00774876	-0.0178305	0.0125441	0.0856941	0.770266	0.955982	-0.0625826	0.0819227	-0.223148	0.097983	0.583578	0.44693	0.992957	0.00179645	0.0119218	-0.0215699	0.0251628	0.0227063	0.880494	0.988457	0.00689426	0.748397	TRUE
PGF	-0.00167548	0.00888396	-0.0190877	0.0157368	0.929938	0.336874	0.73971	-0.0437259	0.0699776	-0.180879	0.0934277	0.390444	0.533384	0.992957	0.0164311	0.0135639	-0.0101537	0.043016	1.46745	0.228198	0.988457	0.00620434	0.554966	TRUE
ADAM-TS13	-0.0128136	0.00445754	-0.0215502	-0.00407699	5.54886	0.0202241	0.172048	-0.0227557	0.0280961	-0.077823	0.0323116	0.655977	0.419479	0.992957	0.00975377	0.00673859	-0.00345363	0.0229612	2.09511	0.150552	0.988457	0.0342782	0.338812	TRUE
BOC	0.00825311	0.00788837	-0.00720781	0.023714	3.06677	0.0826265	0.342603	-0.0206949	0.0680993	-0.154167	0.112777	0.0923509	0.761853	0.992957	0.0046465	0.0120789	-0.0190276	0.0283206	0.147979	0.701198	0.988457	0.00786162	0.627532	TRUE
SRC	-0.103094	0.048211	-0.197586	-0.00860229	0.510651	0.476136	0.823576	-0.275773	0.26026	-0.785873	0.234326	1.12277	0.290864	0.992957	0.154658	0.0721106	0.013324	0.295992	4.59989	0.0338303	0.988457	0.0312659	0.110757	TRUE
IL-1ra	0.0412673	0.016686	0.0085634	0.0739712	3.57776	0.0611517	0.291654	0.214046	0.15836	-0.0963341	0.524426	1.82693	0.179792	0.992957	-0.0340873	0.0256132	-0.0842883	0.0161138	1.77115	0.185954	0.988457	0.0191513	0.693436	TRUE
IL6	-0.00631484	0.0142843	-0.0343116	0.0216819	2.20248644887767e-05	0.996263	0.999446	0.0382031	0.0895947	-0.137399	0.213805	0.181817	0.670477	0.992957	0.012731	0.021588	-0.0295808	0.0550428	0.347775	0.556449	0.988457	0.00936782	0.315439	TRUE
TNFRSF10A	-0.00115353	0.00678947	-0.0144607	0.0121536	0.00337284	0.953791	0.994086	-0.0457619	0.0655244	-0.174187	0.0826636	0.487756	0.486679	0.992957	0.00170156	0.010426	-0.018733	0.0221362	0.0266353	0.870651	0.988457	0.00546723	0.699101	TRUE
STK4	-0.0781406	0.0526388	-0.181311	0.0250296	0.0245663	0.875697	0.975918	-0.261711	0.287575	-0.825349	0.301926	0.828212	0.364127	0.992957	0.143929	0.078811	-0.0105381	0.298395	3.33519	0.0701159	0.988457	0.0194888	0.120129	TRUE
IDUA	0.00758641	0.0139951	-0.0198435	0.0350163	1.70169	0.194733	0.578379	-0.0125667	0.118399	-0.244625	0.219491	0.0112653	0.915688	0.992957	0.0127653	0.0214169	-0.0292111	0.0547416	0.355262	0.552348	0.988457	0.00495882	0.611587	TRUE
TNFRSF11A	0.0151447	0.0083669	-0.00125409	0.0315435	4.73701	0.0316067	0.204828	0.0310558	0.079673	-0.1251	0.187212	0.151937	0.697578	0.992957	-0.0023342	0.0128443	-0.0275086	0.0228402	0.0330258	0.856121	0.988457	0.0105225	0.69274	TRUE
PAR-1	0.00775744	0.0214799	-0.0343423	0.0498572	2.08521	0.151212	0.507394	-0.0526276	0.122495	-0.292713	0.187458	0.184583	0.668059	0.992957	0.0310771	0.0322654	-0.0321618	0.0943161	0.927702	0.337305	0.988457	0.0137006	0.184047	TRUE
TRAIL-R2	0.00252471	0.00615783	-0.0095444	0.0145938	0.550249	0.45979	0.818854	-0.0464917	0.0715295	-0.186687	0.0937034	0.422456	0.517465	0.992957	0.00198981	0.00948956	-0.0166094	0.020589	0.0439675	0.8343	0.988457	0.0056828	0.790429	TRUE
PRSS27	0.0201107	0.00935918	0.00176706	0.0384544	3.57546	0.0613031	0.291654	0.231927	0.130239	-0.0233373	0.487191	3.17116	0.0787502	0.992957	-0.012884	0.0144575	-0.0412201	0.0154522	0.794169	0.374812	0.988457	0.0344124	0.857284	TRUE
TIE2	-0.0053898	0.00526918	-0.0157172	0.00493759	2.39922	0.12424	0.45362	0.0807754	0.0525266	-0.0221749	0.183726	2.36483	0.127605	0.992957	-0.00176254	0.00809723	-0.0176328	0.0141077	0.0473812	0.828084	0.988457	0.0338649	0.725529	TRUE
TF	-0.000508696	0.00562153	-0.0115267	0.0105093	0.35929	0.550143	0.868065	-0.000715584	0.0654492	-0.128994	0.127562	0.00011954	0.991303	0.996636	-0.00417553	0.00866341	-0.0211555	0.0128044	0.232298	0.63079	0.988457	0.00108211	0.790399	TRUE
IL1RL2	-0.0113182	0.00609355	-0.0232614	0.000624928	12.2449	0.000680453	0.0161389	-0.197408	0.086468	-0.366883	-0.0279342	5.21219	0.0251442	0.992957	-0.010309	0.00941492	-0.0287619	0.00814391	1.19894	0.275984	0.988457	0.091183	0.870747	TRUE
PDGFB	0.059491	0.0468248	-0.032284	0.151266	6.31173	0.0132555	0.14865	0.0348224	0.261725	-0.47815	0.547795	0.0177021	0.894323	0.992957	0.0574634	0.0702322	-0.0801891	0.195116	0.669438	0.41479	0.988457	0.0364433	0.171999	TRUE
IL-27	-0.0194093	0.00708289	-0.0332915	-0.00552713	8.09593	0.0053072	0.0694358	0.165272	0.0910674	-0.0132169	0.343761	3.29361	0.0732663	0.992957	0.00771649	0.0109309	-0.0137078	0.0291407	0.498339	0.481748	0.988457	0.0663744	0.838765	TRUE
CXCL1	-0.0759463	0.0532903	-0.180393	0.0285008	1.33146	0.250652	0.635823	-0.0404866	0.279134	-0.587579	0.506606	0.0210377	0.884848	0.992957	0.0601627	0.0794964	-0.0956475	0.215973	0.572742	0.450533	0.988457	0.0142115	0.0415573	TRUE
LOX-1	0.0536096	0.0204279	0.0135717	0.0936474	5.88909	0.016711	0.168438	0.211163	0.126822	-0.0374037	0.45973	2.77234	0.0981762	0.992957	-0.0323429	0.0308546	-0.0928168	0.0281309	1.0988	0.29662	0.988457	0.0413181	0.324548	TRUE
Gal-9	0.0108353	0.00746055	-0.00378714	0.0254577	0.316009	0.575146	0.88078	0.088853	0.0837728	-0.0753387	0.253045	1.12496	0.291795	0.992957	-0.015211	0.0114908	-0.0377326	0.0073105	1.75234	0.188295	0.988457	0.00794807	0.776561	TRUE
GIF	0.0159904	0.011964	-0.00745862	0.0394394	0.485818	0.487273	0.823576	-0.0562213	0.158571	-0.367015	0.254573	0.125705	0.72384	0.992957	-0.0191064	0.0184709	-0.0553087	0.0170958	1.07	0.30322	0.988457	0.00810147	0.838638	TRUE
SCF	-0.00573097	0.00645709	-0.0183866	0.0069247	4.54548	0.0352701	0.212977	-0.0673536	0.0872243	-0.23831	0.103603	0.596275	0.442285	0.992957	-0.00979673	0.00997118	-0.0293399	0.00974642	0.965316	0.328045	0.988457	0.0191928	0.846299	TRUE
IL18	0.00047892	0.0102505	-0.0196117	0.0205695	0.100122	0.752283	0.955982	-0.0849304	0.110701	-0.301899	0.132039	0.588609	0.445051	0.992957	0.00403436	0.0157771	-0.0268882	0.0349569	0.0653875	0.798653	0.988457	0.00661709	0.758554	TRUE
FGF-21	-0.00989155	0.0334921	-0.0755349	0.0557518	0.000622274	0.980143	0.996756	0.148728	0.278859	-0.397826	0.695282	0.284456	0.594992	0.992957	0.0185052	0.0512286	-0.081901	0.118911	0.130485	0.718612	0.988457	0.00693892	0.60026	TRUE
PIgR	-0.00292812	0.00310418	-0.00901221	0.00315596	0.409776	0.523385	0.842783	-0.0303521	0.02857	-0.0863484	0.0256441	1.12864	0.290767	0.992957	0.0028083	0.0047614	-0.00652387	0.0121405	0.347871	0.556503	0.988457	0.0102465	0.671689	TRUE
RAGE	0.00561216	0.0092199	-0.0124585	0.0236828	1.65867	0.200514	0.578379	0.140673	0.0944974	-0.0445389	0.325884	2.21605	0.140209	0.992957	0.00703357	0.0141766	-0.020752	0.0348191	0.246155	0.620795	0.988457	0.038578	0.741236	TRUE
SOD2	0.00100153	0.00416356	-0.0071589	0.00916195	1.96356	0.163644	0.531885	-0.00414249	0.0227879	-0.048806	0.040521	0.0330457	0.85598	0.992957	0.00673332	0.00623461	-0.00548629	0.0189529	1.16638	0.282253	0.988457	0.0178044	0.121671	TRUE
CTRC	0.0139664	0.00983016	-0.00530036	0.0332332	0.297315	0.586695	0.881446	-0.0133754	0.143646	-0.294917	0.268166	0.00867014	0.92605	0.992957	-0.0196487	0.0151928	-0.049426	0.0101286	1.6726	0.198669	0.988457	0.00469079	0.866409	TRUE
SPON2	-0.00155295	0.00595701	-0.0132285	0.0101226	0.829602	0.364306	0.757563	-0.0822814	0.0491335	-0.178581	0.0140184	2.80446	0.0970572	0.992957	0.0114026	0.00910899	-0.00645069	0.0292559	1.56699	0.213202	0.988457	0.0219834	0.599109	TRUE
GH	-0.0463063	0.0572763	-0.158566	0.0659531	0.104574	0.747	0.955982	-0.113964	0.387269	-0.872998	0.64507	0.0865976	0.769057	0.992957	0.0645098	0.0869033	-0.105818	0.234837	0.551034	0.459422	0.988457	0.00288517	0.402393	TRUE
FS	0.00761188	0.0169176	-0.025546	0.0407698	0.0413221	0.839261	0.965426	-0.147712	0.112993	-0.369173	0.0737495	1.70896	0.19348	0.992957	-0.0204385	0.0256532	-0.0707178	0.0298408	0.634769	0.427184	0.988457	0.0410219	0.411704	TRUE
GLO1	-0.057291	0.0254774	-0.107226	-0.00735623	10.2259	0.0017684	0.0347048	0.0767886	0.159629	-0.236079	0.389656	0.231403	0.631256	0.992957	-0.00853931	0.0385018	-0.0840015	0.0669229	0.0491907	0.824852	0.988457	0.0442079	0.338176	TRUE
CD84	0.0104602	0.0186666	-0.0261257	0.0470461	2.4532	0.119758	0.447665	0.041273	0.103187	-0.160969	0.243515	0.159987	0.689698	0.992957	0.0228944	0.027974	-0.0319336	0.0777224	0.669808	0.414642	0.988457	0.0242148	0.143705	TRUE
PAPPA	0.00483683	0.00833424	-0.011498	0.0211716	0.310447	0.578561	0.88078	0.0440251	0.106747	-0.165195	0.253245	0.170095	0.681127	0.992957	-0.0168398	0.0128615	-0.0420479	0.00836827	1.71432	0.19321	0.988457	0.00216142	0.826374	TRUE
SERPINA12	0.0135268	0.0134233	-0.0127825	0.039836	1.62034	0.205847	0.582305	1.07347	0.535354	0.0241996	2.12275	4.02069	0.0487589	0.992957	-0.000531423	0.0208355	-0.0413683	0.0403054	0.000650537	0.9797	0.998852	0.0535939	0.982743	TRUE
REN	-0.00523477	0.0126846	-0.0300962	0.0196267	0.217516	0.64184	0.90778	0.218198	0.124678	-0.0261677	0.462563	3.06279	0.0834307	0.992957	0.0195579	0.0194867	-0.0186354	0.0577511	1.00732	0.317698	0.988457	0.0605693	0.725698	TRUE
DECR1	-0.0374085	0.063933	-0.162715	0.0878979	0.577621	0.448269	0.818351	-0.156654	0.330001	-0.803444	0.490136	0.225347	0.635588	0.992957	0.147201	0.0952404	-0.0394666	0.333869	2.3888	0.124014	0.988457	0.0201197	NA	TRUE
MERTK	-0.00671671	0.00642119	-0.019302	0.00586859	3.98369	0.0484576	0.257893	0.0075755	0.0719863	-0.133515	0.148666	0.0110745	0.916442	0.992957	-0.0063056	0.00988969	-0.025689	0.0130778	0.406525	0.525087	0.988457	0.0061538	0.775452	TRUE
KIM1	-0.005518	0.0104789	-0.0260562	0.0150202	1.57922	0.211593	0.588847	-0.0707312	0.170642	-0.405184	0.263721	0.171811	0.67966	0.992957	-0.00933596	0.0162111	-0.0411091	0.0224372	0.331661	0.565885	0.988457	0.00520821	0.892199	TRUE
THBS2	-0.00200613	0.00413726	-0.010115	0.00610276	0.0186193	0.891715	0.982345	-0.0308031	0.0535902	-0.135838	0.0742318	0.330384	0.567016	0.992957	0.00314092	0.00638559	-0.0093746	0.0156564	0.241942	0.623795	0.988457	0.00279034	0.830277	TRUE
TM	0.00496543	0.00595562	-0.00670737	0.0166382	1.28729	0.259009	0.635823	0.061722	0.0700713	-0.0756152	0.199059	0.775891	0.380899	0.992957	0.000484412	0.00917978	-0.0175076	0.0184764	0.00278462	0.958011	0.998852	0.0120872	0.796932	TRUE
VSIG2	-0.000458337	0.0101119	-0.0202774	0.0193607	0.611018	0.436078	0.817104	-0.049977	0.106297	-0.258316	0.158362	0.221053	0.639408	0.992957	-0.0112431	0.015556	-0.0417322	0.0192461	0.522366	0.471363	0.988457	0.00871196	0.74604	TRUE
AMBP	-0.00698555	0.00406004	-0.0149431	0.000971987	8.90388	0.00349077	0.0521953	-0.0552599	0.0366094	-0.127013	0.0164932	2.27842	0.134482	0.992957	-0.00460173	0.00622427	-0.0168011	0.00759762	0.546595	0.461252	0.988457	0.0575025	0.674712	TRUE
PRELP	0.00188016	0.00441164	-0.00676649	0.0105268	0.57194	0.451037	0.818644	-0.0597978	0.0381952	-0.134659	0.0150635	2.45105	0.120597	0.992957	-0.00886949	0.00675576	-0.0221105	0.00437156	1.72365	0.19184	0.988457	0.0622648	0.649912	TRUE
HO-1	-0.000974405	0.0106926	-0.0219315	0.0199827	0.162601	0.687544	0.930555	0.0340346	0.0959287	-0.153982	0.222051	0.125876	0.723533	0.992957	0.00855794	0.0163902	-0.0235662	0.0406821	0.272629	0.602607	0.988457	0.00524412	0.653301	TRUE
XCL1	-0.00279767	0.00740209	-0.0173055	0.0117102	0.080038	0.777791	0.957751	-0.24812	0.117625	-0.478662	-0.0175784	4.4496	0.0381665	0.992957	0.00235634	0.0114489	-0.0200831	0.0247958	0.0423591	0.837327	0.988457	0.0559035	0.892622	TRUE
IL16	0.0224605	0.0139353	-0.00485213	0.0497732	2.32496	0.130075	0.46413	0.0661967	0.117382	-0.163867	0.29626	0.318034	0.57404	0.992957	-0.0124087	0.0213226	-0.0542002	0.0293827	0.33867	0.561744	0.988457	0.00792691	0.609487	TRUE
SORT1	0.00235475	0.0122395	-0.0216342	0.0263437	1.78495	0.183984	0.560884	0.032567	0.0707603	-0.106121	0.171255	0.211824	0.645999	0.992957	0.0198773	0.018403	-0.0161919	0.0559465	1.16664	0.282185	0.988457	0.0277738	0.216226	TRUE
CEACAM8	0.0225543	0.0146569	-0.00617262	0.0512812	3.34282	0.070101	0.30153	-0.0384655	0.120538	-0.274717	0.197786	0.101834	0.750287	0.992957	-0.00413547	0.02241	-0.0480584	0.0397874	0.0340538	0.853919	0.988457	0.011899	0.592701	TRUE
PTX3	-0.00337954	0.0109195	-0.0247814	0.0180223	0.00516408	0.942834	0.994086	0.118645	0.0850375	-0.0480252	0.285316	1.94661	0.165764	0.992957	0.00795667	0.0166651	-0.0247064	0.0406197	0.227952	0.633931	0.988457	0.0348827	0.558268	TRUE
PSGL-1	-0.00302722	0.00437814	-0.0116082	0.00555377	0.464084	0.497197	0.823576	-0.219175	0.0787194	-0.373462	-0.064888	7.75209	0.00678275	0.992957	0.0106718	0.00677795	-0.0026127	0.0239564	2.47903	0.118333	0.988457	0.0792836	0.917997	TRUE
CCL17	0.00938785	0.0372462	-0.0636134	0.0823891	0.758159	0.385629	0.773338	0.0887613	0.21352	-0.32973	0.507253	0.172811	0.678213	0.992957	0.0299581	0.0559693	-0.0797397	0.139656	0.286502	0.593453	0.988457	0.0113052	0.19011	TRUE
CCL3	-0.017132	0.0143527	-0.0452628	0.0109989	5.39729	0.0219907	0.181713	0.0915491	0.129966	-0.163179	0.346278	0.496192	0.482924	0.992957	-0.0168605	0.022006	-0.0599914	0.0262705	0.587027	0.445198	0.988457	0.014953	0.66279	TRUE
MMP-7	-0.103153	0.0243469	-0.150872	-0.0554339	31.8818	1.0142e-07	1.59229e-05	0.0146187	0.143994	-0.267605	0.296842	0.0103069	0.919271	0.992957	-0.000712086	0.0366638	-0.0725717	0.0711476	0.000377217	0.984535	0.998852	0.131227	0.32909	TRUE
IgG_Fc_receptor_II-b	-0.0103718	0.00779095	-0.0256418	0.00489819	5.55179	0.0202732	0.172048	0.0464545	0.102776	-0.154982	0.247891	0.204303	0.6525	0.992957	-0.007596	0.0120275	-0.0311696	0.0159776	0.398856	0.529021	0.988457	0.00745432	0.837027	TRUE
DCN	0.00305311	0.00900495	-0.0145963	0.0207025	0.0391668	0.84346	0.965426	-0.00959265	0.0593771	-0.12597	0.106784	0.0260999	0.871914	0.992957	-0.0034056	0.013646	-0.0301512	0.02334	0.0622843	0.803356	0.988457	0.00172619	0.372505	TRUE
Dkk-1	0.0260517	0.0290967	-0.0309768	0.0830803	3.57839	0.060795	0.291654	0.0381821	0.161255	-0.277872	0.354236	0.0560651	0.813128	0.992957	0.0303984	0.0436134	-0.0550823	0.115879	0.485804	0.487069	0.988457	0.0240565	0.147708	TRUE
LPL	-0.0113111	0.0102769	-0.0314535	0.00883128	3.39047	0.0681632	0.30153	-0.020236	0.07927	-0.175602	0.13513	0.0651679	0.798996	0.992957	-0.00624792	0.015679	-0.0369783	0.0244824	0.158793	0.691012	0.988457	0.0119715	0.5394	TRUE
PRSS8	-0.00559987	0.00837111	-0.0220069	0.0108072	0.834373	0.362964	0.757563	-0.0441241	0.0695399	-0.18042	0.0921715	0.402609	0.527193	0.992957	0.0228948	0.0128033	-0.00219922	0.0479888	3.19764	0.076436	0.988457	0.00991091	0.599701	TRUE
AGRP	-0.0118676	0.014632	-0.0405458	0.0168106	0.0137651	0.906801	0.985389	0.139842	0.0940409	-0.0444752	0.324159	2.21126	0.139415	0.992957	0.0263332	0.0221434	-0.0170671	0.0697334	1.41422	0.236736	0.988457	0.0636607	0.382152	TRUE
HB-EGF	0.0153344	0.0309288	-0.0452848	0.0759537	1.82135	0.179466	0.557944	-0.162069	0.16648	-0.488363	0.164225	0.94772	0.331711	0.992957	0.0317485	0.0462497	-0.0588992	0.122396	0.471225	0.49363	0.988457	0.0151304	0.0909362	TRUE
GDF-2	-0.00349874	0.0113939	-0.0258304	0.0188329	0.857979	0.356318	0.755972	0.0573253	0.0994331	-0.13756	0.252211	0.332376	0.565621	0.992957	-0.00916778	0.017452	-0.043373	0.0250374	0.275956	0.600414	0.988457	0.00431551	0.633934	TRUE
FABP2	-0.0288604	0.0287312	-0.0851726	0.0274518	0.130652	0.718414	0.951612	-0.187205	0.198655	-0.576562	0.202152	0.888045	0.347912	0.992957	0.0734943	0.0436387	-0.012036	0.159025	2.83638	0.0948379	0.988457	0.0101513	0.431423	TRUE
THPO	-0.00194092	0.0135582	-0.0285145	0.0246327	0.182668	0.669852	0.922515	-0.0569663	0.0848016	-0.223174	0.109242	0.45126	0.502871	0.992957	0.0126381	0.0204874	-0.0275164	0.0527926	0.380531	0.538481	0.988457	0.00343242	0.307665	TRUE
MARCO	3.17467900820884e-05	0.00480651	-0.00938885	0.00945234	0.0235805	0.878243	0.975918	-0.0685581	0.0630983	-0.192229	0.0551123	1.18054	0.280501	0.992957	-0.00120287	0.00741978	-0.0157454	0.0133396	0.0262819	0.871517	0.988457	0.0175577	0.837135	TRUE
GT	0.000823861	0.0163665	-0.0312539	0.0329016	0.0103654	0.919091	0.992033	0.339168	0.196017	-0.0450172	0.723354	2.99395	0.0872223	0.992957	0.000921321	0.0252335	-0.0485354	0.0503781	0.00133311	0.97094	0.998852	0.0402666	0.809483	TRUE
MMP12	-0.0237593	0.0123909	-0.048045	0.000526344	15.3316	0.000155435	0.00542295	0.0315158	0.115996	-0.195832	0.258863	0.0738198	0.786454	0.992957	-0.0269314	0.0190139	-0.064198	0.0103352	2.0062	0.159434	0.988457	0.0332001	0.689686	TRUE
ACE2	-0.00180256	0.00788432	-0.0172555	0.0136504	1.11361	0.293739	0.687706	0.149345	0.135325	-0.115886	0.414576	1.21795	0.273387	0.992957	-0.00927148	0.0122021	-0.0331871	0.0146442	0.577337	0.449074	0.988457	0.0134148	0.903658	TRUE
PD-L2	-0.0124128	0.00504895	-0.0223086	-0.00251706	12.5546	0.000580343	0.0151856	0.0139146	0.0582742	-0.100301	0.12813	0.0570152	0.81185	0.992957	-0.0027406	0.00777993	-0.017989	0.0125078	0.12409	0.725311	0.988457	0.0176848	0.790345	TRUE
CTSL1	-0.00430299	0.00700554	-0.0180336	0.00942761	1.41776	0.236319	0.628849	-0.0134606	0.0702443	-0.151137	0.124216	0.0367205	0.84847	0.992957	-0.00421409	0.0107669	-0.0253168	0.0168886	0.153189	0.696258	0.988457	0.00401061	0.72024	TRUE
hOSCAR	0.000544253	0.0045329	-0.00834007	0.00942857	0.22781	0.634115	0.90778	-0.0475575	0.063332	-0.171686	0.0765708	0.563888	0.454919	0.992957	-0.00443074	0.00700245	-0.0181553	0.00929381	0.400361	0.528238	0.988457	0.0121808	0.855149	TRUE
TNFRSF13B	0.00121367	0.00873915	-0.0159147	0.0183421	0.0663071	0.797274	0.959396	-0.237819	0.0868254	-0.407994	-0.0676444	7.5024	0.00744855	0.992957	0.00103056	0.0134286	-0.0252891	0.0273502	0.00588958	0.938967	0.989382	0.0918292	0.740305	TRUE
TGM2	-0.0545043	0.0164737	-0.086792	-0.0222165	18.0297	4.31942006311521e-05	0.0022796	0.176353	0.113853	-0.0467948	0.399501	2.39926	0.123965	0.992957	0.00276727	0.0250206	-0.0462723	0.0518068	0.0122323	0.912119	0.988457	0.0966289	0.480662	TRUE
LEP	-0.0115769	0.0122309	-0.0355491	0.0123953	0.326782	0.568759	0.879756	-0.437842	0.25284	-0.933398	0.0577146	2.99878	0.0874609	0.992957	0.0339866	0.0189503	-0.00315523	0.0711285	3.21651	0.075724	0.988457	0.0282698	0.934383	TRUE
HSP_27	-0.0523464	0.0247765	-0.100907	-0.00378547	0.901608	0.344123	0.750379	-0.0502067	0.137334	-0.319376	0.218963	0.13365	0.715156	0.992957	0.0694291	0.0371381	-0.00336028	0.142218	3.49497	0.0638183	0.988457	0.0350682	0.157578	TRUE
CD4	-0.0158953	0.00761377	-0.030818	-0.000972601	2.15534	0.144842	0.500373	-0.0329868	0.0638315	-0.158094	0.0921206	0.267061	0.606446	0.992957	0.0146897	0.0116483	-0.00814047	0.0375199	1.59039	0.209858	0.988457	0.0105549	0.606966	TRUE
NEMO	-0.0408792	0.0582965	-0.155138	0.0733799	0.265096	0.60729	0.897954	-0.153565	0.300907	-0.743333	0.436202	0.260448	0.610455	0.992957	0.126472	0.0868437	-0.0437384	0.296683	2.12086	0.147096	0.988457	0.0161491	NA	TRUE
VEGFD	0.00243301	0.00815162	-0.0135439	0.0184099	0.111963	0.738568	0.955982	-0.0482985	0.118868	-0.281275	0.184678	0.165097	0.685607	0.992957	-0.0090815	0.0125983	-0.0337737	0.0156107	0.519629	0.472553	0.988457	0.00541764	0.865951	TRUE
PARP-1	0.122026	0.0213415	0.0801979	0.163855	51.8207	5.03566217038367e-11	1.58119792150047e-08	0.13879	0.126965	-0.110057	0.387636	1.19495	0.276117	0.992957	-0.0126142	0.0321503	-0.0756276	0.0503991	0.15394	0.695469	0.988457	0.198337	0.387767	TRUE
HAOX1	0.0703501	0.0277965	0.0158699	0.12483	1.48482	0.225672	0.610871	0.621589	0.374965	-0.113329	1.35651	2.74806	0.101294	0.992957	-0.0883968	0.0429233	-0.172525	-0.00426877	4.24119	0.0418543	0.988457	0.0209192	0.846151	TRUE
TNFRSF14	0.0104712	0.0151132	-0.0191501	0.0400925	2.37002	0.126174	0.455386	0.0109991	0.087794	-0.161074	0.183072	0.0156959	0.900464	0.992957	0.0140523	0.0227314	-0.0305004	0.0586049	0.382158	0.537558	0.988457	0.0148306	0.212958	TRUE
LDL_receptor	0.000393376	0.0112428	-0.021642	0.0224288	0.000576727	0.980884	0.996756	-0.0900109	0.102114	-0.29015	0.110128	0.777003	0.380332	0.992957	-0.000372755	0.0172391	-0.0341607	0.0334152	0.000467541	0.982788	0.998852	0.0106823	0.663308	TRUE
ITGB2	0.0292161	0.0107102	0.00822452	0.0502077	14.9917	0.000177384	0.00556985	-0.0611604	0.0783762	-0.214775	0.0924541	0.608937	0.436781	0.992957	0.00470742	0.0163071	-0.0272539	0.0366687	0.0833322	0.773336	0.988457	0.0533503	0.511959	TRUE
IL-17RA	-0.000497331	0.0119075	-0.0238357	0.022841	0.773606	0.380937	0.773338	-0.163715	0.0997894	-0.359298	0.0318687	2.69158	0.103953	0.992957	0.0170174	0.018217	-0.0186873	0.0527222	0.872635	0.352184	0.988457	0.0238307	0.611943	TRUE
TNF-R2	0.0131302	0.00935359	-0.00520249	0.0314629	2.51217	0.115721	0.437786	0.0691201	0.0800151	-0.0877065	0.225947	0.746218	0.389727	0.992957	-0.00356565	0.0143186	-0.0316297	0.0244984	0.0620117	0.803789	0.988457	0.0129494	0.622864	TRUE
MMP-9	0.024394	0.0200553	-0.0149136	0.0637017	3.05965	0.082923	0.342603	0.20417	0.158086	-0.105672	0.514012	1.66801	0.199325	0.992957	0.00477364	0.030621	-0.0552424	0.0647896	0.0243031	0.876389	0.988457	0.0305127	0.566448	TRUE
EPHB4	0.00495674	0.00659395	-0.00796716	0.0178806	1.31698	0.253549	0.635823	0.0832911	0.0592376	-0.0328125	0.199395	1.97698	0.162911	0.992957	0.00168633	0.0101079	-0.0181248	0.0214974	0.0278331	0.867799	0.988457	0.0302316	0.662891	TRUE
IL2-RA	0.0103116	0.0076655	-0.00471254	0.0253357	1.22691	0.270409	0.653142	-0.00602015	0.0837732	-0.170213	0.158172	0.00516421	0.942877	0.992957	-0.00755173	0.0118009	-0.0306811	0.0155776	0.409508	0.523541	0.988457	0.00423493	0.763527	TRUE
OPG	0.00252847	0.00820763	-0.0135582	0.0186151	0.328883	0.567459	0.879756	-0.0602373	0.0651127	-0.187856	0.0673813	0.855853	0.357056	0.992957	0.00213134	0.0125344	-0.0224357	0.0266983	0.0289133	0.865284	0.988457	0.0107886	0.563036	TRUE
ALCAM	0.00266579	0.00620306	-0.00949199	0.0148236	0.520465	0.472108	0.823576	0.00612729	0.0514014	-0.0946176	0.106872	0.0142098	0.905346	0.992957	0.00151238	0.00948662	-0.017081	0.0201058	0.0254156	0.873616	0.988457	0.00174706	0.594461	TRUE
TFF3	0.0173272	0.0077355	0.00216587	0.0324885	3.81395	0.0533072	0.269975	-0.0287253	0.0787341	-0.183041	0.125591	0.133108	0.716077	0.992957	-0.0114292	0.0118925	-0.034738	0.0118797	0.923601	0.338589	0.988457	0.0172714	0.731895	TRUE
SELP	0.018362	0.0355484	-0.0513116	0.0880356	2.71685	0.101722	0.394331	-0.0335687	0.192199	-0.410272	0.343135	0.0305047	0.861564	0.992957	0.0509279	0.0531776	-0.0532984	0.155154	0.917176	0.340005	0.988457	0.0197181	0.102797	TRUE
CSTB	0.00156325	0.0126407	-0.0232122	0.0263387	0.0218754	0.882678	0.975918	0.0221692	0.0992852	-0.172426	0.216765	0.0498574	0.823739	0.992957	-0.000272284	0.0192979	-0.0380954	0.0375508	0.00019908	0.988767	0.998852	0.000659912	0.550025	TRUE
MCP-1	0.00630272	0.0124671	-0.0181324	0.0307379	0.719135	0.398059	0.776523	0.0087243	0.0763181	-0.140856	0.158305	0.0130679	0.909149	0.992957	0.00334989	0.0188148	-0.0335265	0.0402263	0.0317	0.858978	0.988457	0.00363397	0.279064	TRUE
CD163	-1.39415e-05	0.00797373	-0.0156422	0.0156143	0.0137316	0.906934	0.985389	-0.157	0.120855	-0.393871	0.0798712	1.6876	0.197757	0.992957	0.00147249	0.0123279	-0.0226898	0.0256348	0.0142668	0.905147	0.988457	0.0221076	0.87788	TRUE
Gal-3	-0.00419122	0.00693249	-0.0177786	0.0093962	0.490049	0.485379	0.823576	0.0183658	0.0672672	-0.113475	0.150207	0.0745444	0.785456	0.992957	0.000929211	0.0106469	-0.0199384	0.0217968	0.00761693	0.930611	0.988457	0.00245787	0.701342	TRUE
GRN	0.00521982	0.00854195	-0.0115221	0.0219617	0.369699	0.544337	0.864194	0.0221159	0.0576606	-0.0908968	0.135129	0.147113	0.701967	0.992957	-0.00255996	0.0129594	-0.0279599	0.0228399	0.0390211	0.843747	0.988457	0.00240907	0.400232	TRUE
BLM_hydrolase	0.000453279	0.0123401	-0.0237328	0.0246394	0.0709905	0.79035	0.958185	0.0241539	0.084761	-0.141975	0.190282	0.0812049	0.77614	0.992957	0.00408577	0.0187371	-0.0326383	0.0408098	0.047549	0.827749	0.988457	0.00244541	0.419757	TRUE
PLC	0.0153088	0.0083495	-0.00105594	0.0316735	8.36067	0.00458725	0.0626259	0.0289023	0.0629405	-0.0944587	0.152263	0.210866	0.647	0.992957	0.00618403	0.0127276	-0.0187616	0.0311296	0.236076	0.627981	0.988457	0.0296305	0.527299	TRUE
LTBR	0.0101159	0.00855594	-0.00665342	0.0268852	1.28857	0.258643	0.635823	0.080447	0.0643967	-0.0457682	0.206662	1.5606	0.214197	0.992957	-0.00542776	0.0130415	-0.0309886	0.0201331	0.173215	0.678036	0.988457	0.0176288	0.52003	TRUE
Notch_3	0.00533848	0.00771638	-0.00978534	0.0204623	0.00345565	0.953229	0.994086	-0.00767708	0.0738457	-0.152412	0.137058	0.0108079	0.917428	0.992957	-0.0113734	0.0118471	-0.0345932	0.0118465	0.921632	0.339137	0.988457	0.0051143	0.694036	TRUE
TIMP4	-0.0129428	0.0118548	-0.0361778	0.0102921	0.177264	0.674489	0.924845	-0.0848307	0.0816173	-0.244798	0.0751363	1.08029	0.300665	0.992957	0.0334651	0.0180022	-0.00181858	0.0687488	3.45567	0.0654878	0.988457	0.0124649	0.428119	TRUE
CNTN1	-0.00148142	0.00694212	-0.0150877	0.0121249	0.172219	0.678931	0.926888	0.0117116	0.0632416	-0.11224	0.135663	0.0342949	0.853471	0.992957	-0.00145497	0.0106455	-0.0223198	0.0194098	0.01868	0.89153	0.988457	0.000657485	0.661861	TRUE
CDH5	0.00258381	0.0103702	-0.0177415	0.0229091	0.549532	0.460053	0.818854	0.0914626	0.0938144	-0.0924103	0.275336	0.95049	0.332056	0.992957	-0.016954	0.0158995	-0.0481165	0.0142085	1.13704	0.28856	0.988457	0.00729046	0.659541	TRUE
TLT-2	0.00843213	0.0115835	-0.0142711	0.0311354	0.0517396	0.820453	0.965426	0.0972765	0.0889966	-0.0771536	0.271707	1.19473	0.276714	0.992957	-0.012845	0.0176699	-0.0474773	0.0217874	0.528446	0.468688	0.988457	0.00864206	0.534345	TRUE
FABP4	0.0297175	0.0150616	0.000197387	0.0592376	9.05391	0.00323854	0.0508451	-0.0323928	0.150452	-0.327274	0.262489	0.0463552	0.830014	0.992957	0.0102118	0.0231464	-0.0351543	0.0555778	0.194642	0.659932	0.988457	0.0165034	0.721712	TRUE
TFPI	-0.000913013	0.00827693	-0.0171355	0.0153095	0.146643	0.702499	0.938445	0.0287329	0.0746922	-0.117661	0.175127	0.147982	0.701345	0.992957	0.00668526	0.0126893	-0.0181852	0.0315558	0.277564	0.599358	0.988457	0.00570823	0.657361	TRUE
PAI-1	0.0568372	0.0331747	-0.00818392	0.121858	6.4681	0.0122307	0.142238	0.0446917	0.199719	-0.34675	0.436133	0.0500745	0.823251	0.992957	0.0135242	0.0500143	-0.084502	0.11155	0.0731201	0.787303	0.988457	0.0293024	0.27512	TRUE
CCL24	-0.0243798	0.013985	-0.0517899	0.00303041	0.0775901	0.781125	0.958098	-0.178575	0.215445	-0.60084	0.24369	0.687015	0.409726	0.992957	0.0427359	0.021625	0.000351614	0.0851201	3.90546	0.050689	0.988457	0.00469908	0.87964	TRUE
TR	0.0439165	0.0148145	0.0148805	0.0729524	16.194	0.000102752	0.00408966	-0.0740205	0.131896	-0.332531	0.18449	0.314951	0.575927	0.992957	0.0035313	0.0227038	-0.0409674	0.04803	0.024192	0.87667	0.988457	0.0402686	0.660522	TRUE
TNFRSF10C	0.00941292	0.00752145	-0.00532885	0.0241547	0.564196	0.454219	0.818854	-0.116519	0.126791	-0.365025	0.131986	0.844541	0.360997	0.992957	-0.0100835	0.011639	-0.0328954	0.0127285	0.75057	0.38823	0.988457	0.0186495	0.900688	TRUE
GDF-15	0.0097099	0.00788613	-0.00574663	0.0251664	0.425991	0.515346	0.838438	0.0118432	0.114395	-0.212366	0.236053	0.0107183	0.917805	0.992957	-0.0114654	0.0121873	-0.0353521	0.0124214	0.885033	0.348921	0.988457	0.00166174	0.864045	TRUE
SELE	0.0106156	0.00781822	-0.00470782	0.025939	1.98207	0.162066	0.531885	0.120031	0.140477	-0.155299	0.395361	0.730088	0.395551	0.992957	-0.00419101	0.0121036	-0.0279136	0.0195316	0.119897	0.729825	0.988457	0.00927034	0.911643	TRUE
DLK-1	0.021467	0.0127123	-0.00344871	0.0463828	3.25425	0.0740433	0.314184	0.0815865	0.191164	-0.293088	0.456261	0.182148	0.670716	0.992957	-0.00748149	0.0196527	-0.0460001	0.0310371	0.144921	0.70419	0.988457	0.00416161	0.873689	TRUE
MPO	0.0105325	0.0106428	-0.010327	0.0313921	0.0332185	0.85571	0.970204	0.100628	0.0669051	-0.0305036	0.23176	2.26214	0.135029	0.992957	-0.0181332	0.0160866	-0.0496624	0.0133961	1.27062	0.26207	0.988457	0.0139366	0.321501	TRUE
CXCL16	0.00781174	0.00784342	-0.00756107	0.0231846	4.88758	0.0290026	0.204828	0.0101723	0.0564655	-0.100498	0.120843	0.0324541	0.85735	0.992957	0.0107604	0.0119342	-0.0126301	0.0341509	0.812966	0.369104	0.988457	0.0217392	0.479661	TRUE
IL-6RA	0.00217632	0.0060298	-0.00964187	0.0139945	0.121325	0.728279	0.955982	0.0376226	0.0801303	-0.11943	0.194675	0.220447	0.639975	0.992957	-0.00110996	0.00930953	-0.0193563	0.0171364	0.0142155	0.905315	0.988457	0.00268553	0.838597	TRUE
RETN	0.00930227	0.00862987	-0.00761197	0.0262165	1.85903	0.175569	0.551288	0.0341705	0.115384	-0.191977	0.260319	0.087703	0.767886	0.992957	-0.000436674	0.0133248	-0.0265528	0.0256795	0.00107397	0.973917	0.998852	0.00289155	0.840553	TRUE
IGFBP-1	0.0293326	0.0396081	-0.0482978	0.106963	0.3798	0.538884	0.863313	0.225364	0.273315	-0.310323	0.761051	0.679896	0.411222	0.992957	-0.0215939	0.0601536	-0.139493	0.0963049	0.128866	0.720245	0.988457	0.00666627	0.427253	TRUE
CHIT1	0.00437338	0.00837765	-0.0120465	0.0207933	1.13911	0.288287	0.685773	0.519509	0.611906	-0.679804	1.71882	0.720804	0.398765	0.992957	0.00513847	0.0130098	-0.0203602	0.0306371	0.156002	0.693666	0.988457	0.0106007	0.994614	TRUE
TR-AP	-0.013035	0.00832819	-0.029358	0.00328793	0.23693	0.627383	0.90778	0.11676	0.0785394	-0.0371741	0.270695	2.21012	0.140484	0.992957	0.0198484	0.012782	-0.00520383	0.0449006	2.41132	0.123281	0.988457	0.0639181	0.703803	TRUE
GP6	0.0149244	0.0347421	-0.0531689	0.0830177	0.738815	0.391595	0.773338	0.0107199	0.186465	-0.354744	0.376184	0.0033051	0.954224	0.992957	0.0147951	0.0519392	-0.0870039	0.116594	0.0811423	0.7762	0.988457	0.00477455	0.0763025	TRUE
Ep-CAM	0.00321817	0.0161138	-0.0283643	0.0348007	1.0154	0.315859	0.708426	-0.0929226	0.190935	-0.467147	0.281302	0.23685	0.627784	0.992957	0.0185942	0.0248399	-0.0300912	0.0672796	0.560341	0.455746	0.988457	0.00285451	0.797857	TRUE
AP-N	-0.000364603	0.00606592	-0.0122536	0.0115244	0.0718058	0.789216	0.958185	0.0835099	0.0574302	-0.0290513	0.196071	2.11444	0.149264	0.992957	-0.00176576	0.00931075	-0.0200145	0.016483	0.0359661	0.849927	0.988457	0.0256411	0.694033	TRUE
AXL	0.00318166	0.00845582	-0.0133914	0.0197548	1.65612	0.200775	0.578379	-0.00601799	0.0838617	-0.170384	0.158348	0.00514963	0.942949	0.992957	0.0103571	0.0129928	-0.0151083	0.0358225	0.635437	0.42705	0.988457	0.00445761	0.714338	TRUE
IL-1RT1	0.00140241	0.00671497	-0.0117587	0.0145635	0.753997	0.387029	0.773338	0.0283619	0.0565288	-0.0824324	0.139156	0.251728	0.616948	0.992957	0.00611682	0.0102745	-0.0140208	0.0262544	0.354431	0.552789	0.988457	0.00997761	0.609848	TRUE
MMP-2	0.0117508	0.00977146	-0.00740088	0.0309026	3.48548	0.0645164	0.297914	-0.0550259	0.080888	-0.213563	0.103512	0.46277	0.497903	0.992957	0.00439689	0.0149434	-0.0248917	0.0336855	0.0865745	0.769121	0.988457	0.013777	0.598558	TRUE
FAS	0.0180314	0.00935762	-0.000309226	0.036372	9.80646	0.00218096	0.0380456	-0.027027	0.0666626	-0.157683	0.103629	0.164373	0.685878	0.992957	0.00850433	0.0142317	-0.0193894	0.036398	0.357079	0.55125	0.988457	0.0328967	0.475195	TRUE
MB	0.0408703	0.0181525	0.00529207	0.0764485	4.60706	0.0339184	0.208831	0.0445457	0.147825	-0.245186	0.334278	0.0908059	0.763749	0.992957	-0.0221863	0.027746	-0.0765675	0.0321948	0.639397	0.42556	0.988457	0.0151038	0.58627	TRUE
TNFSF13B	-0.000951947	0.00937078	-0.0193183	0.0174145	1.09319	0.29786	0.687706	0.0542247	0.0654682	-0.0740906	0.18254	0.686015	0.409135	0.992957	-0.0129844	0.0142396	-0.0408935	0.0149247	0.831473	0.363668	0.988457	0.00784507	0.441246	TRUE
PCSK9	0.00681692	0.010029	-0.0128396	0.0264735	1.00043	0.319143	0.710715	0.000258799	0.0612753	-0.119839	0.120356	1.78382895571138e-05	0.996636	0.996636	0.00150302	0.0151336	-0.0281583	0.0311644	0.00986374	0.921046	0.988457	0.00439173	0.276988	TRUE
U-PAR	0.015172	0.00886942	-0.00221179	0.0325557	3.34915	0.0698352	0.30153	0.0363477	0.0690517	-0.0989912	0.171687	0.27708	0.599712	0.992957	-0.00557176	0.0135362	-0.0321022	0.0209587	0.169431	0.681386	0.988457	0.0114448	0.547285	TRUE
OPN	-0.0106779	0.00922616	-0.0287608	0.00740504	0.450484	0.503512	0.823576	0.028608	0.100851	-0.169057	0.226273	0.0804661	0.777348	0.992957	0.0118226	0.0142036	-0.0160159	0.0396611	0.69284	0.407003	0.988457	0.00683351	0.764245	TRUE
CTSD	0.00104137	0.00825451	-0.0151372	0.0172199	1.67024	0.198872	0.578379	0.0469405	0.07525	-0.100547	0.194428	0.389119	0.534254	0.992957	0.0142764	0.0126582	-0.0105332	0.0390861	1.27202	0.261784	0.988457	0.0207853	0.669122	TRUE
PGLYRP1	0.0149948	0.00954644	-0.00371583	0.0337055	7.13281	0.00872277	0.105344	0.121801	0.131699	-0.136325	0.379927	0.855336	0.357798	0.992957	0.00939114	0.0147453	-0.0195092	0.0382915	0.405628	0.525527	0.988457	0.0220745	0.852973	TRUE
CPA1	0.00428717	0.0159444	-0.0269633	0.0355376	0.0647414	0.799618	0.959396	-0.0410045	0.146604	-0.328342	0.246333	0.0782302	0.780321	0.992957	-0.00235169	0.024456	-0.0502845	0.0455811	0.00924681	0.923565	0.988457	0.00163097	0.668199	TRUE
JAM-A	-0.0196041	0.0507615	-0.119095	0.0798865	0.632284	0.427596	0.817104	-0.16533	0.262014	-0.678867	0.348207	0.398158	0.528865	0.992957	0.0993375	0.0756188	-0.0488726	0.247548	1.72571	0.19068	0.988457	0.0133305	NA	TRUE
Gal-4	0.0223116	0.00989108	0.00292545	0.0416978	12.9783	0.000476865	0.0136123	-0.000856241	0.108114	-0.212756	0.211043	6.27231602775151e-05	0.9937	0.996636	0.0102334	0.0152272	-0.0196114	0.0400782	0.451649	0.50298	0.988457	0.0199904	0.767346	TRUE
IL-1RT2	-0.00522666	0.00662198	-0.0182055	0.00775218	0.14666	0.702496	0.938445	0.091432	0.0704732	-0.0466928	0.229557	1.68325	0.19799	0.992957	0.00655114	0.0101895	-0.0134199	0.0265221	0.413361	0.521623	0.988457	0.032658	0.758057	TRUE
SHPS-1	0.00161811	0.00806041	-0.01418	0.0174162	0.0512751	0.821276	0.965426	0.0980818	0.0898966	-0.0781122	0.274276	1.19039	0.278281	0.992957	-0.00604707	0.0124133	-0.0303766	0.0182825	0.237311	0.627117	0.988457	0.0120864	0.774522	TRUE
CCL15	0.00819936	0.00936086	-0.0101476	0.0265463	5.60501	0.0197136	0.172048	0.154717	0.147773	-0.134914	0.444347	1.09618	0.298417	0.992957	0.0178772	0.0144778	-0.0104987	0.0462531	1.52475	0.219619	0.988457	0.0282956	0.88803	TRUE
CASP-3	-0.0454783	0.0596364	-0.162363	0.0714069	0.00274574	0.958289	0.994086	-0.193212	0.313294	-0.807257	0.420832	0.380334	0.538249	0.992957	0.0956195	0.0889873	-0.0787925	0.270031	1.15461	0.284537	0.988457	0.00673022	0.0396947	TRUE
uPA	-0.000666961	0.00814966	-0.01664	0.0153061	0.167673	0.682995	0.928401	0.011381	0.0686499	-0.12317	0.145932	0.0274843	0.86868	0.992957	-0.00377225	0.0124699	-0.0282128	0.0206683	0.091511	0.762844	0.988457	0.000614629	0.606638	TRUE
CPB1	0.0235287	0.0167338	-0.0092689	0.0563262	1.2954	0.257433	0.635823	-0.00547894	0.146009	-0.291651	0.280693	0.0014081	0.970142	0.995505	-0.0178854	0.0256309	-0.068121	0.0323501	0.486936	0.486713	0.988457	0.00655505	0.634638	TRUE
CHI3L1	0.00715672	0.0101595	-0.0127555	0.0270689	4.82079	0.0302201	0.204828	0.0390907	0.123991	-0.203927	0.282109	0.0993955	0.753344	0.992957	0.0200876	0.0156679	-0.010621	0.0507962	1.64373	0.202512	0.988457	0.0135838	0.81129	TRUE
ST2	-0.00480581	0.0140864	-0.0324146	0.022803	0.00610167	0.937877	0.994086	0.160731	0.144512	-0.122508	0.44397	1.23706	0.268989	0.992957	0.0113035	0.0216598	-0.0311488	0.0537559	0.272346	0.602791	0.988457	0.0234065	0.737635	TRUE
t-PA	-0.0105242	0.0153488	-0.0406072	0.0195588	0.58012	0.447812	0.818351	-0.11781	0.117252	-0.347619	0.111999	1.00955	0.317225	0.992957	0.0388776	0.0234086	-0.00700239	0.0847577	2.75834	0.099451	0.988457	0.00971595	0.529719	TRUE
SCGB3A2	0.0114199	0.0156337	-0.0192215	0.0420614	0.608041	0.437177	0.817104	0.0864227	0.170932	-0.248599	0.421444	0.255627	0.614407	0.992957	-0.00407241	0.024068	-0.0512448	0.0430999	0.0286302	0.865942	0.988457	0.00350828	0.763566	TRUE
EGFR	-0.00123384	0.00581412	-0.0126293	0.0101616	0.0989968	0.753598	0.955982	0.00511389	0.0399793	-0.0732441	0.0834718	0.0163619	0.89843	0.992957	0.00524549	0.00882858	-0.0120582	0.0225492	0.353013	0.553561	0.988457	0.00412491	0.421932	TRUE
IGFBP-7	0.00473079	0.00955608	-0.0139988	0.0234604	2.69011	0.103704	0.39711	-0.0208289	0.0724865	-0.1629	0.121242	0.0825689	0.77439	0.992957	0.014436	0.0145703	-0.0141213	0.0429932	0.981647	0.323871	0.988457	0.0104641	0.523677	TRUE
CD93	0.005009	0.00781843	-0.0103148	0.0203328	0.0716541	0.789433	0.958185	-0.0109712	0.0693039	-0.146804	0.124862	0.0250608	0.874546	0.992957	-0.013225	0.0119806	-0.0367066	0.0102566	1.21852	0.272002	0.988457	0.00821386	0.646197	TRUE
IL-18BP	0.00705215	0.00844627	-0.00950224	0.0236065	0.450182	0.503588	0.823576	0.0302558	0.0736614	-0.114118	0.17463	0.168708	0.682137	0.992957	-0.00542423	0.0129369	-0.03078	0.0199315	0.1758	0.675787	0.988457	0.00216695	0.632681	TRUE
COL1A1	0.0037526	0.00763964	-0.0112208	0.018726	0.215881	0.643112	0.90778	-0.00758562	0.0779208	-0.160308	0.145136	0.00947709	0.922668	0.992957	-0.00204785	0.0117456	-0.0250688	0.0209731	0.030398	0.86191	0.988457	0.000892469	0.728532	TRUE
PON3	-0.0031246	0.00954602	-0.0218345	0.0155853	0.0627406	0.802688	0.959396	0.0135023	0.141519	-0.26387	0.290875	0.00910295	0.92423	0.992957	0.00994522	0.0147557	-0.0189754	0.0388659	0.454264	0.501745	0.988457	0.00142733	0.869729	TRUE
CTSZ	0.0104023	0.00881276	-0.00687036	0.027675	2.84899	0.0941451	0.374197	0.0147095	0.0702942	-0.123065	0.152484	0.0437879	0.834653	0.992957	0.00191616	0.013461	-0.024467	0.0282993	0.0202631	0.887054	0.988457	0.00845357	0.566549	TRUE
MMP-3	0.019781	0.0184923	-0.0164633	0.0560253	5.5523	0.0201282	0.172048	0.0840292	0.141272	-0.192859	0.360917	0.353792	0.553196	0.992957	0.0268936	0.028203	-0.0283833	0.0821704	0.909299	0.342277	0.988457	0.0303251	0.539544	TRUE
RARRES2	0.00385465	0.0109408	-0.0175889	0.0252982	2.08027	0.151895	0.507394	-0.0874223	0.076195	-0.236762	0.0619172	1.31641	0.25354	0.992957	0.0162663	0.016623	-0.0163142	0.0488467	0.957541	0.329833	0.988457	0.0153507	0.442116	TRUE
ICAM-2	0.00215554	0.00907601	-0.0156331	0.0199442	0.000718162	0.978667	0.996756	0.185554	0.078748	0.0312104	0.339897	5.55213	0.0204048	0.992957	-0.00468357	0.0138994	-0.0319259	0.0225587	0.113544	0.73676	0.988457	0.0619958	0.651264	TRUE
PDGFA	0.029073	0.0371021	-0.0436458	0.101792	3.51664	0.0630089	0.295295	-0.0121016	0.20089	-0.405838	0.381635	0.00362884	0.952037	0.992957	0.0459475	0.0555085	-0.0628471	0.154742	0.685181	0.409332	0.988457	0.0227561	0.108031	TRUE
TNF-R1	0.0148228	0.00842922	-0.00169821	0.0313437	5.15005	0.0251238	0.197222	0.0147434	0.0718878	-0.126154	0.155641	0.0420616	0.837918	0.992957	-0.000365062	0.0129024	-0.0256534	0.0249233	0.00080055	0.977477	0.998852	0.0127863	0.620575	TRUE
IGFBP-2	0.0132991	0.0154309	-0.0169449	0.043543	0.745635	0.389734	0.773338	0.147695	0.16309	-0.171956	0.467346	0.820115	0.367636	0.992957	-0.00609781	0.0237409	-0.0526292	0.0404336	0.0659709	0.797774	0.988457	0.00985421	0.748996	TRUE
vWF	0.00306158	0.0227432	-0.0415142	0.0476374	0.837573	0.361862	0.757563	0.142752	0.129715	-0.111484	0.396988	1.21113	0.272821	0.992957	-0.0373891	0.0341633	-0.104348	0.0295698	1.19776	0.275884	0.988457	0.0111716	0.182137	TRUE
PECAM-1	0.00636536	0.0352843	-0.0627906	0.0755214	2.42061	0.122135	0.451182	-0.0346845	0.190136	-0.407345	0.337976	0.0332767	0.855475	0.992957	0.069367	0.0527678	-0.0340559	0.17279	1.7281	0.190926	0.988457	0.0252015	0.10214	TRUE
MEPE	0.0118037	0.00948615	-0.00678878	0.0303963	3.66274	0.0581512	0.289833	0.0400472	0.0871623	-0.130788	0.210882	0.2111	0.646942	0.992957	0.00423845	0.0145499	-0.0242788	0.0327557	0.0848587	0.771348	0.988457	0.0114452	0.671025	TRUE
CCL16	0.00234197	0.011166	-0.0195431	0.024227	4.11285	0.0450213	0.243736	0.0078568	0.149334	-0.284832	0.300545	0.00276806	0.958172	0.992957	0.0302807	0.0172408	-0.00351065	0.064072	3.08473	0.0818665	0.988457	0.0105708	0.841866	TRUE
PPP1R9B	-0.0610142	0.0555285	-0.169848	0.0478197	4.04968356479171e-05	0.99493	0.999446	-0.00786171	0.28662	-0.569626	0.553903	0.000752353	0.978149	0.996636	0.121502	0.0827203	-0.0406267	0.283631	2.15746	0.143674	0.988457	0.02534	NA	TRUE
GLB1	0.00222708	0.0278106	-0.0522806	0.0567348	0.4102	0.523015	0.842783	-0.0512761	0.159406	-0.363705	0.261153	0.103472	0.748135	0.992957	0.0223111	0.0417901	-0.0595959	0.104218	0.285033	0.594349	0.988457	0.00308897	0.183158	TRUE
PSIP1	0.041197	0.0317426	-0.0210173	0.103411	3.34316	0.0697497	0.30153	0.0520622	0.179118	-0.299003	0.403128	0.0844822	0.77169	0.992957	0.00472053	0.0476444	-0.0886609	0.0981019	0.00981651	0.921227	0.988457	0.0173914	0.170686	TRUE
ZBTB16	0.00120798	0.0545692	-0.105746	0.108162	0.815564	0.367722	0.759635	-0.0522103	0.281668	-0.604269	0.499848	0.0343588	0.85316	0.992957	0.0709969	0.0812911	-0.0883307	0.230325	0.762769	0.38366	0.988457	0.010177	NA	TRUE
TPSAB1	0.00932162	0.00653849	-0.00349358	0.0221368	1.07803	0.301483	0.69099	-0.0874434	0.132786	-0.3477	0.172813	0.433659	0.512227	0.992957	-0.00812583	0.0101296	-0.0279796	0.0117279	0.643498	0.424227	0.988457	0.0104407	0.930781	TRUE
HCLS1	-0.0563281	0.051896	-0.158042	0.0453862	0.0139637	0.906121	0.985389	-0.0598086	0.278988	-0.606615	0.486998	0.0459574	0.830517	0.992957	0.103487	0.077595	-0.0485965	0.25557	1.7787	0.18469	0.988457	0.0163469	0.0898819	TRUE
CNTNAP2	0.0110092	0.00875081	-0.00614208	0.0281605	4.70274	0.0322234	0.204828	-0.0129861	0.083517	-0.176676	0.150704	0.0241772	0.876772	0.992957	0.00711519	0.0134344	-0.0192158	0.0334461	0.280502	0.597417	0.988457	0.00945572	0.693753	TRUE
CLEC4G	0.00631156	0.0096151	-0.0125337	0.0251568	0.00186882	0.965593	0.994086	0.0190761	0.0855467	-0.148592	0.186745	0.049725	0.824001	0.992957	-0.0119861	0.0147352	-0.0408666	0.0168944	0.661672	0.417647	0.988457	0.00177257	0.646444	TRUE
EDAR	0.000290004	0.0380209	-0.0742295	0.0748095	0.118214	0.73154	0.955982	-0.316607	0.217813	-0.743512	0.110298	2.11288	0.148073	0.992957	0.0190627	0.0571306	-0.0929111	0.131037	0.111335	0.739171	0.988457	0.0202769	0.196427	TRUE
IL6_1	-0.0056536	0.0189379	-0.0427712	0.031464	0.0292605	0.864465	0.97584	0.0610657	0.134576	-0.202699	0.324831	0.2059	0.650813	0.992957	0.00638092	0.028799	-0.0500642	0.062826	0.0490919	0.825025	0.988457	0.00471803	0.457338	TRUE
CLEC4C	0.0152968	0.0118208	-0.00787155	0.0384652	0.765769	0.383384	0.773338	0.170074	0.121438	-0.067939	0.408088	1.96142	0.164754	0.992957	-0.0146876	0.0181766	-0.0503132	0.0209379	0.652944	0.420758	0.988457	0.0180971	0.73692	TRUE
IRAK1	-0.0248193	0.0421172	-0.107367	0.0577289	3.38637547932215e-07	0.999536	0.999536	-0.126348	0.217395	-0.552434	0.299738	0.337781	0.561861	0.992957	0.0496021	0.0627415	-0.073369	0.172573	0.625014	0.43026	0.988457	0.0036149	NA	TRUE
CLEC4A	0.00487547	0.00669821	-0.00825278	0.0180037	1.42249	0.235577	0.628849	0.00588511	0.0856764	-0.162038	0.173808	0.00471831	0.945404	0.992957	0.0025773	0.0103366	-0.017682	0.0228366	0.0621693	0.803567	0.988457	0.00183305	0.825855	TRUE
PRDX1	-0.022399	0.028439	-0.0781384	0.0333404	5.16162	0.0248097	0.197222	0.378727	0.159053	0.0669891	0.690465	5.66983	0.0184505	0.992957	-0.052116	0.0426573	-0.135723	0.0314908	1.49264	0.224119	0.988457	0.0618939	0.194773	TRUE
PRDX5	0.026027	0.0533619	-0.0785603	0.130614	0.870729	0.352459	0.755972	0.0552007	0.280814	-0.495185	0.605586	0.0386414	0.844396	0.992957	0.0222577	0.0796372	-0.133828	0.178344	0.0781137	0.780308	0.988457	0.00652328	0.0426474	TRUE
DPP10	0.00954976	0.00734015	-0.00483667	0.0239362	2.15287	0.145013	0.500373	-0.0335551	0.0594052	-0.149987	0.082877	0.319057	0.573376	0.992957	-0.00264099	0.0112171	-0.0246262	0.0193442	0.055433	0.814281	0.988457	0.013131	0.58047	TRUE
TRIM5	0.0155859	0.0420945	-0.0669178	0.0980896	1.30817	0.254835	0.635823	-0.0195668	0.222751	-0.456152	0.417018	0.00771615	0.930107	0.992957	0.0407167	0.0628532	-0.0824733	0.163907	0.419653	0.518256	0.988457	0.00998514	0.0560271	TRUE
DCTN1	-0.0463038	0.0505057	-0.145293	0.0526857	0.0381659	0.845337	0.965426	0.0170705	0.260694	-0.49388	0.528021	0.00428776	0.947866	0.992957	0.077909	0.0752379	-0.0695545	0.225373	1.07227	0.301863	0.988457	0.0149704	NA	TRUE
ITGA6	0.00448346	0.0375313	-0.0690765	0.0780434	0.687947	0.40837	0.791533	-0.0881784	0.200676	-0.481495	0.305138	0.193079	0.660932	0.992957	0.0375562	0.0560908	-0.0723797	0.147492	0.448312	0.504314	0.988457	0.00561994	0.0704314	TRUE
CDSN	0.00410624	0.0119969	-0.0194073	0.0276197	0.195241	0.659435	0.912976	0.164074	0.1163	-0.0638688	0.392017	1.99033	0.16164	0.992957	-7.14175e-05	0.0184245	-0.0361828	0.0360399	1.50251053122672e-05	0.996914	0.998852	0.0263118	0.707954	TRUE
GALNT3	-0.00186704	0.0104819	-0.0224113	0.0186772	0.0601282	0.806698	0.959396	-0.0180673	0.0650759	-0.145614	0.109479	0.0770809	0.781701	0.992957	-0.000148124	0.0158321	-0.0311785	0.0308822	8.75335843955462e-05	0.99255	0.998852	0.00121299	0.296311	TRUE
TRAF2	0.00775983	0.0354299	-0.0616815	0.0772012	0.272768	0.602382	0.896435	0.160614	0.195497	-0.222554	0.543781	0.674971	0.412533	0.992957	0.0122067	0.053088	-0.0918439	0.116257	0.0528695	0.81851	0.988457	0.0128031	0.130706	TRUE
TRIM21	-0.0028403	0.0358409	-0.0730872	0.0674066	0.00196413	0.964719	0.994086	0.130193	0.199909	-0.26162	0.522007	0.424145	0.515809	0.992957	0.00806267	0.0537488	-0.0972831	0.113408	0.022502	0.880994	0.988457	0.00715045	0.143409	TRUE
LILRB4	0.00479064	0.00909931	-0.0130437	0.022625	0.0430005	0.836098	0.965426	-0.0763574	0.0946956	-0.261957	0.109243	0.650194	0.422153	0.992957	-0.00667912	0.0139954	-0.0341097	0.0207514	0.227754	0.634116	0.988457	0.0137875	0.742339	TRUE
NTF4	-0.00299944	0.00970122	-0.0220135	0.0160146	0.000331649	0.985501	0.998217	0.0567918	0.0743026	-0.0888386	0.202422	0.584202	0.446288	0.992957	0.00626834	0.0147969	-0.022733	0.0352697	0.179459	0.672612	0.988457	0.0130995	0.53366	TRUE
KRT19	0.0306646	0.0202698	-0.00906345	0.0703927	0.194504	0.660018	0.912976	0.0674798	0.155359	-0.237019	0.371979	0.188657	0.664896	0.992957	-0.0476938	0.0309176	-0.108291	0.0129035	2.37966	0.125658	0.988457	0.00976187	0.532723	TRUE
ITM2A	0.00220627	0.011148	-0.0196433	0.0240559	0.455667	0.501034	0.823576	-0.0189801	0.0999038	-0.214788	0.176828	0.0360938	0.849721	0.992957	-0.0159472	0.0170876	-0.0494384	0.0175439	0.870977	0.352674	0.988457	0.00712874	0.653219	TRUE
HNMT	0.0511213	0.014517	0.0226685	0.0795741	20.2722	1.64621595178285e-05	0.00129228	0.192538	0.143041	-0.0878177	0.472894	1.8118	0.181594	0.992957	-0.00182462	0.0223029	-0.0455375	0.0418882	0.00669306	0.934942	0.988457	0.0545617	0.725264	TRUE
CCL11	-0.00564285	0.0112379	-0.0276687	0.016383	0.00288692	0.957243	0.994086	-0.202952	0.0991538	-0.39729	-0.00861393	4.18955	0.0433063	0.992957	0.0122108	0.0172182	-0.0215363	0.045958	0.502937	0.479645	0.988457	0.0402944	0.654562	TRUE
MILR1	0.00165198	0.00761817	-0.0132794	0.0165833	0.625964	0.430553	0.817104	0.0268229	0.0945508	-0.158493	0.212139	0.0804788	0.777361	0.992957	-0.0126015	0.0117515	-0.035634	0.010431	1.14989	0.285934	0.988457	0.00197509	0.815262	TRUE
LY75	0.00318848	0.00760684	-0.0117206	0.0180976	0.0102936	0.919368	0.992033	0.0261092	0.0792712	-0.12926	0.181478	0.108482	0.742645	0.992957	-0.00518989	0.0117002	-0.0281219	0.0177421	0.196757	0.658204	0.988457	0.000721012	0.739616	TRUE
EIF4G1	-0.106603	0.0658516	-0.23567	0.0224638	0.525655	0.469408	0.823576	0.0226593	0.339904	-0.643541	0.688859	0.00444405	0.946926	0.992957	0.142083	0.0980985	-0.0501869	0.334352	2.09777	0.149304	0.988457	0.0320086	NA	TRUE
CD28	0.00448105	0.00955949	-0.0142552	0.0232173	0.64796	0.422544	0.813981	-0.00984493	0.105644	-0.216903	0.197213	0.00868436	0.925964	0.992957	-0.0208108	0.0147196	-0.0496606	0.00803905	1.99888	0.160183	0.988457	0.00813883	0.769532	TRUE
PTH1R	-0.0022706	0.00987402	-0.0216233	0.0170821	0.284262	0.595019	0.889696	-0.0153564	0.149399	-0.308172	0.27746	0.0105654	0.918395	0.992957	0.0126803	0.0152657	-0.0172399	0.0426004	0.689963	0.408014	0.988457	0.000883111	0.874803	TRUE
HSD11B1	0.00486115	0.00810576	-0.0110259	0.0207482	0.0966417	0.756489	0.955982	-0.0561658	0.0984872	-0.249197	0.136865	0.325226	0.570024	0.992957	-0.00583643	0.0124999	-0.0303358	0.0186629	0.218012	0.641487	0.988457	0.00772061	0.808503	TRUE
PLXNA4	-0.111612	0.0686463	-0.246156	0.0229324	0.455083	0.501131	0.823576	-0.1146	0.360319	-0.820812	0.591612	0.101156	0.750837	0.992957	0.154129	0.102424	-0.0466174	0.354876	2.26448	0.134799	0.988457	0.0238721	0.0547268	TRUE
SH2B3	-0.0557657	0.0643224	-0.181835	0.0703039	0.0458735	0.83074	0.965426	0.00688871	0.335035	-0.649769	0.663546	0.00042276	0.98362	0.996636	0.0909907	0.0959035	-0.0969767	0.278958	0.900172	0.344487	0.988457	0.0118882	0.0289293	TRUE
CKAP4	0.0165669	0.0101352	-0.00329769	0.0364315	5.78882	0.017702	0.168438	0.036348	0.0802213	-0.120883	0.193579	0.205296	0.651393	0.992957	0.00410355	0.0154769	-0.0262306	0.0344377	0.0702993	0.79137	0.988457	0.0191829	0.564845	TRUE
HEXIM1	-0.0430672	0.0523864	-0.145743	0.0596083	0.0175541	0.894748	0.982345	0.101669	0.270401	-0.428308	0.631645	0.14137	0.707378	0.992957	0.0757948	0.0780395	-0.0771598	0.228749	0.9433	0.332771	0.988457	0.0199849	NA	TRUE
CLEC4D	0.0289354	0.01091	0.00755216	0.0503187	5.82861	0.0174111	0.168438	0.172824	0.122023	-0.066337	0.411984	2.00596	0.160297	0.992957	-0.0173052	0.0168026	-0.0502377	0.0156272	1.06072	0.3053	0.988457	0.0240777	0.778488	TRUE
MGMT	-0.0289496	0.0524785	-0.131806	0.0739063	0.253637	0.615424	0.903006	-0.264706	0.302774	-0.858133	0.32872	0.764346	0.383353	0.992957	0.0976323	0.0788942	-0.0569975	0.252262	1.53143	0.21825	0.988457	0.00813261	0.197291	TRUE
CXADR	0.00926825	0.00816508	-0.00673502	0.0252715	0.34131	0.560254	0.879599	0.16685	0.0784629	0.0130657	0.320635	4.52194	0.0361447	0.992957	-0.0112121	0.0125372	-0.0357845	0.0133604	0.79978	0.373085	0.988457	0.0422648	0.70781	TRUE
IL10	0.00935912	0.0188722	-0.0276297	0.0463479	0.0936027	0.760159	0.955982	0.0505197	0.120901	-0.186442	0.287481	0.174607	0.676708	0.992957	-0.00998187	0.0285553	-0.0659492	0.0459855	0.122194	0.727259	0.988457	0.00146445	0.337059	TRUE
SRPK2	-0.0394914	0.0635521	-0.164051	0.0850684	0.0949403	0.758495	0.955982	-0.170379	0.338455	-0.833738	0.49298	0.253415	0.615344	0.992957	0.108238	0.0949462	-0.0778531	0.294329	1.29958	0.256445	0.988457	0.00832518	0.0658969	TRUE
KLRD1	0.013714	0.00784007	-0.00165227	0.0290802	4.51048	0.0359707	0.21311	-0.119277	0.101808	-0.318816	0.0802624	1.37263	0.244827	0.992957	-0.00172796	0.012101	-0.0254455	0.0219896	0.0203904	0.886718	0.988457	0.0265148	0.835129	TRUE
BACH1	-0.0391254	0.0449103	-0.127148	0.0488972	0.1278	0.721285	0.951612	0.0594077	0.232179	-0.395655	0.51447	0.0654696	0.798356	0.992957	0.05433	0.0669127	-0.0768164	0.185476	0.659269	0.418256	0.988457	0.0139359	0.0169253	TRUE
PIK3AP1	-0.0617071	0.0317935	-0.124021	0.000607034	6.0119	0.0155606	0.168438	0.218604	0.187734	-0.149347	0.586556	1.35591	0.246089	0.992957	0.00603501	0.0478724	-0.0877931	0.0998631	0.0158923	0.899879	0.988457	0.0495872	0.263816	TRUE
SPRY2	-0.0177022	0.058822	-0.132991	0.0975868	0.00253506	0.959901	0.994086	-0.0704889	0.303619	-0.665572	0.524594	0.0538991	0.816684	0.992957	0.0398163	0.0876265	-0.131929	0.211561	0.206467	0.650114	0.988457	0.00130239	NA	TRUE
STC1	0.015451	0.0124998	-0.00904808	0.0399502	1.09809	0.29688	0.687706	0.11261	0.0955516	-0.0746673	0.299888	1.38893	0.24116	0.992957	-0.0109249	0.0190641	-0.0482898	0.02644	0.3284	0.56772	0.988457	0.0140925	0.532396	TRUE
FAM3B	0.0126436	0.00973905	-0.00644456	0.0317318	4.684	0.032616	0.204828	-0.0948196	0.109698	-0.309824	0.120185	0.747135	0.389823	0.992957	0.00717857	0.0150009	-0.0222227	0.0365799	0.229002	0.633218	0.988457	0.0145115	0.779385	TRUE
SH2D1A	0.027243	0.0253223	-0.0223878	0.0768738	0.515794	0.473904	0.823576	0.0301265	0.137647	-0.239656	0.299909	0.0479033	0.827022	0.992957	-0.0272688	0.0378971	-0.101546	0.0470081	0.517752	0.473067	0.988457	0.00731389	0.100662	TRUE
DFFA	-0.000691909	0.0360069	-0.071264	0.0698802	0.0582317	0.809681	0.959396	0.0760205	0.18794	-0.292336	0.444377	0.163614	0.686356	0.992957	0.0143413	0.0536961	-0.090901	0.119584	0.0713337	0.789814	0.988457	0.00486027	0.0259237	TRUE
DCBLD2	0.00911067	0.00711044	-0.00482554	0.0230469	3.9343	0.0497604	0.260413	0.0125129	0.062785	-0.110543	0.135569	0.0397193	0.842452	0.992957	0.00338812	0.0108946	-0.0179649	0.0247411	0.0967157	0.756386	0.988457	0.00997723	0.644178	TRUE
FCRL6	-0.00396077	0.0064956	-0.0166919	0.00877038	3.90409	0.050738	0.261176	0.138301	0.116978	-0.0909719	0.367574	1.39779	0.240794	0.992957	-0.0119482	0.0100562	-0.031658	0.00776152	1.4117	0.2374	0.988457	0.0154291	0.912587	TRUE
NCR1	0.0110959	0.00915862	-0.00685468	0.0290464	0.867755	0.353566	0.755972	-0.0853013	0.0970884	-0.275591	0.104988	0.771929	0.38196	0.992957	-0.0090649	0.0140917	-0.036684	0.0185542	0.413811	0.521346	0.988457	0.0197822	0.752959	TRUE
AREG	0.026845	0.0110875	0.00511386	0.048576	8.38565	0.00450379	0.0626259	-0.0689794	0.0743535	-0.21471	0.0767508	0.860669	0.355335	0.992957	-0.00499425	0.016816	-0.0379529	0.0279644	0.0882056	0.76699	0.988457	0.0495868	0.42142	TRUE
IFNLR1	0.0072242	0.00820939	-0.00886591	0.0233143	1.31282	0.254284	0.635823	-0.00651358	0.0721848	-0.147993	0.134966	0.00814233	0.928284	0.992957	-3.79548e-05	0.0125769	-0.0246882	0.0246123	9.10718783716512e-06	0.997597	0.998852	0.00328031	0.638853	TRUE
DAPP1	-0.118077	0.0859469	-0.28653	0.0503757	0.200632	0.654963	0.912976	-0.204792	0.451517	-1.08975	0.680165	0.20572	0.650723	0.992957	0.17871	0.128247	-0.0726496	0.430069	1.94179	0.165871	0.988457	0.0165857	0.0492361	TRUE
SIT1	0.0286628	0.0172485	-0.00514364	0.0624693	9.5989	0.00243538	0.0402479	0.0344364	0.117834	-0.196513	0.265386	0.0854076	0.770594	0.992957	0.023796	0.0261834	-0.0275225	0.0751146	0.825956	0.365302	0.988457	0.0406107	0.43616	TRUE
MASP1	-0.00667285	0.00702851	-0.0204485	0.00710277	0.143727	0.705328	0.938445	-0.0441516	0.0672291	-0.175918	0.0876151	0.431298	0.513001	0.992957	0.00925475	0.0107909	-0.0118949	0.0304044	0.735559	0.392935	0.988457	0.00307558	0.69311	TRUE
LAMP3	0.0175478	0.0146683	-0.0112015	0.0462971	0.455798	0.500968	0.823576	0.124459	0.139278	-0.14852	0.397439	0.79853	0.373805	0.992957	-0.0198942	0.0225163	-0.0640253	0.0242369	0.780658	0.378808	0.988457	0.00627117	0.689701	TRUE
CLEC7A	0.027934	0.00730629	0.013614	0.0422541	9.98314	0.00205718	0.0379974	-0.0518277	0.190087	-0.424392	0.320736	0.0743392	0.78589	0.992957	-0.020068	0.0113305	-0.0422754	0.00213945	3.13695	0.0794002	0.988457	0.00866537	0.95763	TRUE
CLEC6A	0.00836374	0.0138935	-0.0188671	0.0355945	0.47421	0.492424	0.823576	0.0686295	0.112586	-0.152035	0.289294	0.37158	0.543449	0.992957	-0.00210595	0.0212328	-0.0437215	0.0395096	0.00983743	0.921163	0.988457	0.00521423	0.578138	TRUE
DDX58	0.020649	0.029854	-0.0378637	0.0791617	2.17853	0.142437	0.500373	-0.135325	0.177847	-0.4839	0.213249	0.578978	0.447922	0.992957	0.0250887	0.0449779	-0.0630663	0.113244	0.311142	0.577968	0.988457	0.0134357	0.248482	TRUE
IL12RB1	0.00144192	0.00806232	-0.0143599	0.0172438	0.0902764	0.764344	0.955982	-0.0530804	0.0540693	-0.159054	0.0528936	0.963754	0.328108	0.992957	-0.00655782	0.0122278	-0.0305239	0.0174083	0.287621	0.592737	0.988457	0.022108	0.404752	TRUE
ITGA11	0.00689106	0.00912509	-0.0109938	0.0247759	1.28586	0.259189	0.635823	-0.190003	0.0829066	-0.352497	-0.0275087	5.2522	0.0240817	0.992957	0.00208428	0.013992	-0.0253396	0.0295082	0.0221896	0.881847	0.988457	0.0674772	0.682837	TRUE
LAG3	-0.0101222	0.0102407	-0.0301936	0.0099492	4.80267	0.0305732	0.204828	0.110453	0.119582	-0.123925	0.34483	0.853136	0.358383	0.992957	-0.0143436	0.0157828	-0.0452773	0.0165901	0.82594	0.365482	0.988457	0.0132454	0.794151	TRUE
CD83	0.0128423	0.00807906	-0.00299233	0.028677	1.95868	0.164308	0.531885	-0.0101865	0.0655171	-0.138598	0.118225	0.0241736	0.87674	0.992957	-0.00840451	0.0123471	-0.0326045	0.0157954	0.463333	0.497419	0.988457	0.0107126	0.581067	TRUE
ITGB6	0.0101557	0.00735547	-0.00426079	0.0245721	0.503117	0.479617	0.823576	0.088808	0.0729125	-0.0540979	0.231714	1.48354	0.226388	0.992957	-0.0122948	0.0113019	-0.0344461	0.00985653	1.18342	0.27901	0.988457	0.0114252	0.716062	TRUE
BTN3A2	0.0057131	0.0136161	-0.0209739	0.0324001	0.306886	0.580642	0.88078	0.0405241	0.09403	-0.143771	0.22482	0.185735	0.667253	0.992957	2.98058308868511e-05	0.0206797	-0.0405017	0.0405613	2.07736392364738e-06	0.998852	0.998852	0.0032975	0.426153	TRUE
IL8	-0.0598625	0.0204789	-0.1	-0.0197247	18.0067	4.35591589377302e-05	0.0022796	0.0332393	0.119304	-0.200593	0.267072	0.0776227	0.780934	0.992957	-0.0110055	0.0308078	-0.0713877	0.0493766	0.127615	0.721545	0.988457	0.0796258	0.268686	TRUE
VEGFA	0.00343964	0.0134889	-0.022998	0.0298773	0.586792	0.445132	0.818351	-0.0202525	0.0868397	-0.190455	0.14995	0.0543901	0.815948	0.992957	0.00875927	0.0204152	-0.0312539	0.0487724	0.184089	0.668635	0.988457	0.00286786	0.34413	TRUE
CD8A	-0.010244	0.00809749	-0.0261148	0.00562674	2.77555	0.0986059	0.387028	0.0923472	0.118405	-0.139722	0.324417	0.608285	0.437771	0.992957	-0.000361845	0.012515	-0.0248907	0.024167	0.000835959	0.976987	0.998852	0.0113673	0.867477	TRUE
GDNF	-0.00785536	0.00908807	-0.0256676	0.00995693	0.0618051	0.804109	0.959396	0.0475692	0.0739487	-0.0973675	0.192506	0.413801	0.521462	0.992957	0.0122574	0.0138907	-0.0149679	0.0394827	0.778659	0.379393	0.988457	0.017506	0.586632	TRUE
CDCP1	-0.00146816	0.00999746	-0.0210628	0.0181265	0.964024	0.328364	0.726101	-0.000991348	0.13837	-0.272192	0.27021	5.13293228737076e-05	0.994302	0.996636	-0.0122259	0.0154425	-0.0424927	0.0180409	0.626793	0.430265	0.988457	0.00203843	0.850918	TRUE
CD244	-0.0103939	0.0169146	-0.0435458	0.0227581	0.00136912	0.970543	0.995916	-0.0351474	0.0999647	-0.231075	0.16078	0.123621	0.725637	0.992957	0.0217302	0.0254702	-0.0281905	0.0716509	0.727884	0.395196	0.988457	0.00388054	0.229692	TRUE
IL7	-0.00455376	0.0224047	-0.0484662	0.0393587	0.0270798	0.86957	0.97584	0.0977859	0.13916	-0.174962	0.370534	0.49377	0.483447	0.992957	0.0035386	0.0338414	-0.0627893	0.0698665	0.0109337	0.916897	0.988457	0.00783568	0.301573	TRUE
OPG_1	0.0032844	0.00779935	-0.012002	0.0185709	1.2565	0.264781	0.644506	-0.0939459	0.0728397	-0.236709	0.0488172	1.66349	0.200432	0.992957	0.006846	0.0119675	-0.0166099	0.0303019	0.32724	0.568468	0.988457	0.0187165	0.683585	TRUE
LAP_TGF-beta-1	-0.000123052	0.0220059	-0.0432539	0.0430078	0.718834	0.398154	0.776523	-0.0194833	0.124299	-0.263104	0.224138	0.0245693	0.875648	0.992957	0.0282524	0.0330325	-0.0364901	0.0929949	0.731523	0.394033	0.988457	0.00834084	0.164611	TRUE
uPA_1	-0.00638533	0.00736878	-0.0208279	0.00805722	0.315723	0.575327	0.88078	-0.0485792	0.0674084	-0.180697	0.0835387	0.519366	0.472922	0.992957	0.00642073	0.011301	-0.0157288	0.0285702	0.322803	0.57108	0.988457	0.00440418	0.665832	TRUE
IL6_2	-0.0089352	0.02273	-0.0534852	0.0356148	0.00188153	0.965474	0.994086	-0.00702325	0.166891	-0.334124	0.320078	0.00177096	0.966505	0.995025	0.0193718	0.0346129	-0.0484682	0.0872118	0.313231	0.576759	0.988457	0.00183472	0.488663	TRUE
IL-17C	-0.0132102	0.0254453	-0.063082	0.0366616	0.223058	0.637628	0.90778	0.232155	0.175702	-0.112215	0.576525	1.74583	0.188986	0.992957	0.00816858	0.0386454	-0.0675751	0.0839122	0.0446783	0.832976	0.988457	0.0281263	0.440338	TRUE
MCP-1_1	0.00178555	0.0134999	-0.0246738	0.0282449	0.224734	0.636282	0.90778	-0.0226387	0.0811101	-0.181612	0.136334	0.077903	0.780554	0.992957	0.00607604	0.02035	-0.0338092	0.0459613	0.0891483	0.765758	0.988457	0.0014618	0.251505	TRUE
CXCL11	0.0079399	0.0346582	-0.0599888	0.0758686	0.204882	0.651594	0.912976	0.0948618	0.212837	-0.322292	0.512015	0.198649	0.656489	0.992957	0.00779981	0.0523145	-0.0947348	0.110334	0.0222292	0.88172	0.988457	0.00437311	0.283919	TRUE
AXIN1	-0.0882872	0.0685933	-0.222727	0.0461531	0.0806126	0.776915	0.957751	-0.0994494	0.354928	-0.795096	0.596197	0.0785097	0.779664	0.992957	0.147555	0.102207	-0.0527666	0.347877	2.08425	0.151199	0.988457	0.020211	0.0248318	TRUE
TRAIL	-0.000536997	0.00759193	-0.0154169	0.0143429	0.0459029	0.830727	0.965426	-0.02852	0.0513853	-0.129233	0.0721933	0.308049	0.579894	0.992957	-0.00139406	0.0115195	-0.0239719	0.0211838	0.0146452	0.903886	0.988457	0.00512897	0.404905	TRUE
CXCL9	0.0133417	0.0171251	-0.0202228	0.0469063	0.327178	0.568505	0.879756	-0.0433594	0.139982	-0.31772	0.231001	0.0959446	0.757415	0.992957	-0.0117093	0.0261788	-0.0630189	0.0396003	0.200061	0.65556	0.988457	0.00545162	0.585214	TRUE
CST5	0.0356019	0.0137938	0.00856646	0.0626373	12.097	0.000719571	0.0161389	-0.0792327	0.123082	-0.320469	0.162003	0.414401	0.521281	0.992957	0.00232548	0.0211408	-0.0391098	0.0437607	0.0120999	0.912606	0.988457	0.0329767	0.659411	TRUE
OSM	0.033822	0.022808	-0.0108809	0.0785248	4.46351	0.036786	0.213904	0.0635917	0.165463	-0.26071	0.387893	0.147707	0.701457	0.992957	0.00569764	0.0347146	-0.0623417	0.073737	0.0269381	0.869918	0.988457	0.0163825	0.484422	TRUE
CXCL1_1	-0.0905658	0.0524497	-0.193365	0.0122337	1.78576	0.183747	0.560884	-0.0505352	0.274993	-0.589512	0.488441	0.0337711	0.854413	0.992957	0.0765651	0.0782493	-0.0768008	0.229931	0.957415	0.329633	0.988457	0.0208883	0.0497859	TRUE
CCL4	-0.0198782	0.0157642	-0.0507755	0.0110191	3.02114	0.0849208	0.3463	0.106111	0.129077	-0.146874	0.359096	0.675811	0.41297	0.992957	-0.00213238	0.0240998	-0.0493671	0.0451023	0.00782894	0.929651	0.988457	0.0171512	0.591425	TRUE
CD6	0.00977614	0.00923636	-0.00832679	0.0278791	4.41642	0.0378693	0.216199	-0.00619677	0.0941736	-0.190774	0.17838	0.00432984	0.947684	0.992957	0.0102902	0.0142004	-0.017542	0.0381224	0.525107	0.470204	0.988457	0.00847854	0.730409	TRUE
SCF_1	-0.00241755	0.00647028	-0.0150991	0.010264	0.0381475	0.845516	0.965426	-0.101046	0.0896116	-0.276682	0.0745891	1.27149	0.262916	0.992957	0.00288305	0.00999437	-0.0167056	0.0224717	0.0832136	0.773545	0.988457	0.0150477	0.853053	TRUE
IL18_1	0.00261895	0.0112496	-0.0194298	0.0246677	1.66975	0.198941	0.578379	-0.115274	0.106381	-0.323778	0.0932294	1.17418	0.281331	0.992957	0.017074	0.0172668	-0.0167682	0.0509163	0.977798	0.324866	0.988457	0.0117146	0.688947	TRUE
SLAMF1	0.00240322	0.00795872	-0.0131956	0.018002	0.79091	0.375731	0.771107	-0.0400536	0.0790968	-0.19508	0.114973	0.256427	0.613808	0.992957	0.00606965	0.0122295	-0.0178997	0.030039	0.246325	0.620647	0.988457	0.00330899	0.715168	TRUE
TGF-alpha	0.019806	0.00761186	0.00488705	0.034725	16.154	0.000104195	0.00408966	0.0524593	0.0540007	-0.0533802	0.158299	0.943725	0.333337	0.992957	0.00690853	0.0115746	-0.0157772	0.0295943	0.356255	0.551757	0.988457	0.0674292	0.489904	TRUE
MCP-4	-0.01119	0.0266404	-0.0634042	0.0410242	0.00225033	0.962241	0.994086	-0.0468307	0.168011	-0.376125	0.282464	0.077694	0.780866	0.992957	0.0204694	0.0402743	-0.0584668	0.0994057	0.258319	0.612186	0.988457	0.00113108	0.316851	TRUE
CCL11_1	-0.0119492	0.0104777	-0.0324851	0.00858669	0.086026	0.769822	0.955982	-0.202143	0.0916596	-0.381792	-0.0224931	4.86362	0.0297335	0.992957	0.019191	0.0160497	-0.0122658	0.0506478	1.42975	0.234273	0.988457	0.0396197	0.648563	TRUE
TNFSF14	0.0294937	0.0218392	-0.0133105	0.0722978	1.62536	0.20479	0.582305	0.0801158	0.143869	-0.201861	0.362093	0.310102	0.578578	0.992957	-0.0167969	0.0330932	-0.0816584	0.0480647	0.257619	0.612685	0.988457	0.00836178	0.375559	TRUE
FGF-23_1	0.0162871	0.0127609	-0.00872392	0.041298	1.11821	0.292507	0.687706	-0.0433731	0.109577	-0.258139	0.171393	0.156676	0.693065	0.992957	-0.0119149	0.0195368	-0.0502063	0.0263766	0.371938	0.543145	0.988457	0.0105683	0.624701	TRUE
FGF-5	-0.00182326	0.00549613	-0.0125955	0.00894896	0.0959939	0.757288	0.955982	-0.0732669	0.0548734	-0.180817	0.0342829	1.78276	0.18531	0.992957	0.00626342	0.00844627	-0.010291	0.0228178	0.549912	0.459964	0.988457	0.0160675	0.721308	TRUE
MMP-1	0.0658922	0.0336585	-7.71302e-05	0.131862	10.9045	0.00126956	0.0265761	-0.214033	0.23687	-0.67829	0.250225	0.816467	0.368036	0.992957	0.0371658	0.051163	-0.0631119	0.137443	0.527684	0.46902	0.988457	0.0417566	0.467772	TRUE
LIF-R	-0.00744169	0.00584286	-0.0188935	0.00401011	0.545704	0.461583	0.818854	0.00512866	0.0471492	-0.087282	0.0975393	0.011832	0.913589	0.992957	0.00828801	0.00892813	-0.00921081	0.0257868	0.861745	0.355195	0.988457	0.00865821	0.576192	TRUE
FGF-21_1	-0.00766594	0.0287477	-0.0640105	0.0486786	0.089892	0.764872	0.955982	0.111006	0.24424	-0.367695	0.589707	0.206566	0.65048	0.992957	0.0285235	0.0439986	-0.0577122	0.114759	0.42027	0.518133	0.988457	0.00850778	0.61612	TRUE
CCL19	-0.00397	0.0144279	-0.0322482	0.0243082	0.00854743	0.926503	0.994086	0.112256	0.152106	-0.185866	0.410379	0.544666	0.462433	0.992957	0.00999213	0.0221968	-0.0335127	0.053497	0.202645	0.653461	0.988457	0.0113966	0.748152	TRUE
IL-15RA	-0.001237	0.00597121	-0.0129404	0.0104664	0.00428843	0.947898	0.994086	-0.00118207	0.0465221	-0.0923638	0.0899996	0.000645605	0.979775	0.996636	0.00187721	0.00911328	-0.0159845	0.0197389	0.0424303	0.837158	0.988457	0.000227787	0.54279	TRUE
IL-10RB	0.000801092	0.00608802	-0.0111312	0.0127334	0.22029	0.639752	0.90778	-0.00995958	0.0868418	-0.180166	0.160247	0.013153	0.908979	0.992957	0.00281294	0.00940689	-0.0156242	0.0212501	0.0894191	0.765484	0.988457	0.000286997	0.859276	TRUE
IL-18R1	-0.000306699	0.007363	-0.0147379	0.0141245	0.232333	0.630771	0.90778	-0.00870516	0.109413	-0.223151	0.205741	0.00633016	0.936787	0.992957	0.00609942	0.0113816	-0.0162081	0.0284069	0.287192	0.593123	0.988457	0.000441767	0.870205	TRUE
PD-L1	0.0142392	0.0134747	-0.0121707	0.0406491	1.55444	0.214944	0.592038	0.113864	0.108638	-0.0990635	0.326791	1.09851	0.296929	0.992957	-0.00280828	0.0205893	-0.0431625	0.037546	0.0186037	0.891741	0.988457	0.0159795	0.578607	TRUE
CXCL5	-0.0938118	0.0646135	-0.220452	0.0328283	1.31499	0.253592	0.635823	-0.373993	0.346717	-1.05355	0.305559	1.16353	0.282292	0.992957	0.0768551	0.096595	-0.112468	0.266178	0.633048	0.427685	0.988457	0.0140567	0.0845612	TRUE
TRANCE	-0.0122791	0.0145412	-0.0407794	0.0162211	0.022842	0.88014	0.975918	0.00666758	0.143856	-0.275285	0.28862	0.00214823	0.963133	0.994815	0.027935	0.0223421	-0.0158547	0.0717247	1.56333	0.213782	0.988457	0.00677145	0.713618	TRUE
HGF	0.00961954	0.00992326	-0.00982969	0.0290688	4.87377	0.0293233	0.204828	0.0171321	0.0883547	-0.15604	0.190304	0.0375977	0.846669	0.992957	0.0143346	0.0152078	-0.0154721	0.0441413	0.888461	0.34794	0.988457	0.0158615	0.651939	TRUE
IL-12B	0.00140475	0.012796	-0.023675	0.0264845	0.0331363	0.855881	0.970204	-0.0575202	0.122256	-0.297137	0.182097	0.221361	0.639091	0.992957	-0.00638558	0.0196452	-0.0448894	0.0321182	0.105655	0.745744	0.988457	0.00510213	0.693049	TRUE
MMP-10	0.0402423	0.0132829	0.0142083	0.0662763	7.96089	0.00567368	0.0712614	0.0624573	0.138108	-0.208229	0.333144	0.204517	0.65222	0.992957	-0.022842	0.0204297	-0.0628836	0.0171995	1.2501	0.265971	0.988457	0.0165497	0.742605	TRUE
IL10_1	0.000797471	0.0179669	-0.0344171	0.036012	4.51432648717846e-05	0.99465	0.999446	0.0385578	0.119664	-0.195979	0.273095	0.103824	0.747805	0.992957	-0.00177797	0.0272405	-0.0551684	0.0516125	0.00426007	0.948066	0.995627	0.00107299	0.383915	TRUE
TNF	0.00601397	0.012001	-0.0175076	0.0295356	0.00719427	0.932549	0.994086	0.0101933	0.0877933	-0.161878	0.182265	0.0134806	0.90777	0.992957	-0.0104781	0.0182723	-0.0462911	0.0253349	0.328837	0.567435	0.988457	0.00160177	0.484953	TRUE
CCL23	-0.00931357	0.0104857	-0.0298652	0.0112381	0.26292	0.609122	0.897954	-0.0117458	0.100623	-0.208963	0.185471	0.0136261	0.907324	0.992957	0.0268825	0.0160999	-0.00467279	0.0584378	2.78799	0.0977407	0.988457	0.00969918	0.697055	TRUE
CD5	0.010522	0.0074429	-0.00406582	0.0251098	4.72824	0.0317502	0.204828	0.0865097	0.0692459	-0.0492098	0.222229	1.56078	0.214618	0.992957	0.00378712	0.0114195	-0.0185946	0.0261689	0.109983	0.740776	0.988457	0.0326021	0.685746	TRUE
CCL3_1	-0.0131373	0.0122633	-0.037173	0.0108984	1.17379	0.280975	0.673482	-0.00579351	0.10685	-0.215215	0.203628	0.00293991	0.956872	0.992957	0.00592497	0.0187828	-0.0308887	0.0427387	0.0995061	0.753016	0.988457	0.00337355	0.632456	TRUE
Flt3L	0.0188693	0.0127296	-0.00608017	0.0438188	1.86202	0.175066	0.551288	-0.130127	0.0969078	-0.320063	0.0598093	1.80308	0.182145	0.992957	-0.0112504	0.0194116	-0.0492964	0.0267955	0.335907	0.563339	0.988457	0.0431072	0.542562	TRUE
CXCL6	-0.0493542	0.0354008	-0.118739	0.0200301	1.8979	0.170073	0.544928	-0.0898396	0.182727	-0.447978	0.268299	0.241729	0.623576	0.992957	0.0260568	0.0527362	-0.0773044	0.129418	0.244131	0.621858	0.988457	0.0130793	NA	TRUE
CXCL10	0.0177487	0.026624	-0.0344333	0.0699307	0.499533	0.480988	0.823576	-0.0275318	0.15737	-0.33597	0.280907	0.0306075	0.861354	0.992957	-0.00716189	0.0400911	-0.0857391	0.0714153	0.0319124	0.858502	0.988457	0.00392691	0.229935	TRUE
4E-BP1	-0.140354	0.03972	-0.218203	-0.0625039	21.0405	1.04418557430258e-05	0.00109291	0.18575	0.212876	-0.231479	0.602979	0.761386	0.384149	0.992957	0.00835997	0.0593738	-0.10801	0.12473	0.0198253	0.888244	0.988457	0.118351	0.179478	TRUE
SIRT2	-0.0865186	0.060262	-0.20463	0.0315929	1.56978	0.21191	0.588847	0.0876462	0.311053	-0.522006	0.697298	0.079396	0.77845	0.992957	0.0605612	0.0897717	-0.115388	0.236511	0.455103	0.500812	0.988457	0.0209518	NA	TRUE
CCL28	0.00196076	0.012473	-0.0224858	0.0264073	0.0268311	0.870176	0.97584	-0.122631	0.122174	-0.362086	0.116825	1.0075	0.318072	0.992957	-0.000783069	0.0191601	-0.0383361	0.0367699	0.00167035	0.967471	0.998852	0.0142082	0.710215	TRUE
DNER	-0.0106581	0.00599575	-0.0224096	0.00109333	4.6872	0.0325433	0.204828	0.0307735	0.0696558	-0.105749	0.167296	0.195181	0.659762	0.992957	0.00131211	0.00923982	-0.0167976	0.0194218	0.0201658	0.887334	0.988457	0.0105469	0.791507	TRUE
EN-RAGE	0.00876984	0.0198129	-0.0300627	0.0476024	0.0925063	0.761535	0.955982	-0.0470851	0.141647	-0.324709	0.230539	0.110497	0.740154	0.992957	-0.00837342	0.0301374	-0.0674417	0.0506949	0.0771957	0.781607	0.988457	0.00384043	0.463078	TRUE
CD40	0.00434415	0.0234373	-0.041592	0.0502803	1.69117	0.195764	0.578379	0.0388024	0.125944	-0.208043	0.285648	0.0949209	0.758398	0.992957	0.0368824	0.0350422	-0.0317991	0.105564	1.10778	0.294531	0.988457	0.0252057	0.0973638	TRUE
IFN-gamma	-0.00142903	0.0369456	-0.0738411	0.070983	0.593691	0.442435	0.818351	-0.312591	0.228457	-0.760359	0.135176	1.87217	0.173379	0.992957	0.0458452	0.0557902	-0.0635016	0.155192	0.675261	0.412773	0.988457	0.0150206	0.30077	TRUE
FGF-19	0.0157989	0.0315266	-0.0459921	0.07759	0.368523	0.544938	0.864194	-0.0667706	0.185971	-0.431267	0.297726	0.128908	0.720081	0.992957	-0.0604134	0.0474674	-0.153448	0.0326209	1.61986	0.20553	0.988457	0.0249767	0.243315	TRUE
MCP-2	0.0188369	0.0232874	-0.0268056	0.0644794	0.213778	0.644697	0.90778	0.0847815	0.201689	-0.310522	0.480085	0.1767	0.675125	0.992957	-0.0211853	0.0356615	-0.0910806	0.04871	0.352915	0.553637	0.988457	0.00175033	0.627572	TRUE
CASP-8	0.00781616	0.0286996	-0.0484341	0.0640664	0.151698	0.697556	0.938445	0.0696226	0.157166	-0.238417	0.377663	0.196238	0.65836	0.992957	0.00110673	0.0429775	-0.0831275	0.085341	0.000663136	0.979495	0.998852	0.00321976	0.109574	TRUE
CCL25	-0.00142356	0.00974786	-0.020529	0.0176819	1.53902	0.217414	0.593636	-0.0849575	0.1085	-0.297613	0.127698	0.613119	0.435791	0.992957	0.02147	0.0150115	-0.00795199	0.0508919	2.04558	0.155496	0.988457	0.00616363	0.772284	TRUE
CX3CL1	-0.00386725	0.0085783	-0.0206804	0.0129459	1.03058	0.312213	0.705287	0.124669	0.0730789	-0.0185634	0.267901	2.91025	0.0911886	0.992957	-0.00559493	0.0131302	-0.0313297	0.0201398	0.181571	0.670845	0.988457	0.0338222	0.627873	TRUE
TNFRSF9	0.0134712	0.00745537	-0.00114105	0.0280835	4.7223	0.0319045	0.204828	0.0323849	0.0830775	-0.130444	0.195214	0.151956	0.697633	0.992957	-0.00199252	0.0114813	-0.0244955	0.0205104	0.0301176	0.86254	0.988457	0.00820174	0.773256	TRUE
NT-3	-0.0178146	0.00907486	-0.035601	-2.81933e-05	5.8319	0.0176164	0.168438	0.132354	0.0826793	-0.0296947	0.294402	2.56259	0.113422	0.992957	0.00202296	0.013916	-0.0252519	0.0292978	0.0211321	0.884722	0.988457	0.0511891	0.679025	TRUE
TWEAK	-0.0083241	0.00930271	-0.0265571	0.00990888	0.297689	0.586406	0.881446	-0.0419565	0.0735902	-0.186191	0.102278	0.325056	0.56981	0.992957	0.00889761	0.0142054	-0.0189444	0.0367397	0.39232	0.53234	0.988457	0.00293709	0.557153	TRUE
CCL20	-0.0371617	0.0321693	-0.100212	0.025889	4.20226	0.0426662	0.235038	0.29715	0.260399	-0.213222	0.807521	1.30219	0.256456	0.992957	-0.0264539	0.0491611	-0.122808	0.0699	0.289559	0.591553	0.988457	0.0232779	0.584926	TRUE
ST1A1	0.0319601	0.0401899	-0.0468106	0.110731	2.96117	0.0876679	0.35292	-0.00136485	0.217333	-0.42733	0.4246	3.94385580603546e-05	0.994997	0.996636	0.0395378	0.0601218	-0.0782988	0.157374	0.432475	0.511941	0.988457	0.0184914	0.101979	TRUE
STAMBP	-0.0533458	0.0505278	-0.152378	0.0456868	0.606985	0.436978	0.817104	0.0666215	0.260807	-0.444552	0.577795	0.0652513	0.798681	0.992957	0.0480487	0.0752707	-0.0994791	0.195577	0.407486	0.524083	0.988457	0.013424	NA	TRUE
ADA	-0.0123569	0.0108572	-0.0336366	0.00892289	3.39258	0.0681481	0.30153	0.167317	0.0952222	-0.0193149	0.353949	3.08748	0.0820886	0.992957	-0.00592116	0.0166322	-0.0385198	0.0266774	0.126739	0.72251	0.988457	0.0432201	0.651601	TRUE
TNFB	0.000902544	0.00721206	-0.0132328	0.0150379	1.04302	0.309314	0.703802	-0.0732556	0.0722696	-0.214901	0.0683902	1.02747	0.313434	0.992957	-0.0131251	0.0110841	-0.0348496	0.00859938	1.40218	0.238858	0.988457	0.0316389	0.727667	TRUE
CSF-1	0.00395601	0.00605099	-0.00790372	0.0158157	1.34244	0.249061	0.635823	-0.0253983	0.0484028	-0.120266	0.0694694	0.275339	0.600907	0.992957	0.00279779	0.00924346	-0.0153191	0.0209146	0.0916136	0.762695	0.988457	0.00610019	0.567888	TRUE
